# Supplementary material for: An outcome model for human bladder cancer: A comprehensive study based on weighted gene co‐expression network analysis
Source: J Cell Mol Med. 2019 Dec 28;24(3):2342–55. doi: 10.1111/jcmm.14918 (PMC7011142; doi:10.1111/jcmm.14918)
Supplement: Supplementary file 3 [file JCMM-24-2342-s003.xlsx]

## Sheet: Sheet1
GSE13507	Blue	5
	Brown	96
GSE32548	Blue	107
	Turquoise	81
GSE32894	Blue	51
	Turquoise	78
GSE48075	Blue	20
	Brown	75
Module	Cor	Count	GEO	Type
Module1	0.47	5	GSE13507	Module
Module2	0.43	96	GSE13507	Module
Module1	0.61	81	GSE32548	Module
Module2	0.49	107	GSE32548	Module
Module1	-0.57	51	GSE32894	Module
Module2	0.46	78	GSE32894	Module
Module1	-0.54	20	GSE48075	Module
Module2	0.47	75	GSE48075	Module

## Sheet: GSE13507
Blue Module		Brown Module
MT2A		TOP2A
GFPT2		CDC20
DPYSL2		UBE2C
DEGS1		CCNB2
MPP1		CDCA5
		ASPM
		TPX2
		UHRF1
		NUSAP1
		IQGAP3
		TTK
		TRIP13
		KIF20A
		CEP55
		PRC1
		CENPF
		AURKA
		E2F2
		TK1
		NCAPG
		CDT1
		ASF1B
		DLGAP5
		MTHFD2
		CDK1
		MCM2
		TROAP
		GINS2
		CKAP2L
		KIF2C
		SAPCD2
		POLQ
		PTTG1
		AURKB
		ANLN
		CCNA2
		CENPA
		HMGB2
		CDCA3
		CDCA8
		HMMR
		NDC80
		CENPM
		DTL
		RAD51AP1
		PCLAF
		MELK
		RAD54L
		BUB1B
		SPAG5
		PBK
		KIF15
		PIMREG
		CDKN3
		CENPN
		HJURP
		BUB1
		KIF11
		ERCC6L
		CCNB1
		UBE2S
		CENPE
		STMN1
		E2F1
		C17orf53
		STIL
		AUNIP
		KIF4A
		CDC7
		CHAF1B
		CDC45
		FOXM1
		MCM10
		TEDC2
		PKMYT1
		C1orf112
		RNASEH2A
		CDC25A
		UBE2T
		CHEK1
		ESPL1
		NUF2
		PRR11
		RFC4
		PLK4
		EZH2
		KIF14
		DSCC1
		FEN1
		KIF20B
		CIT
		MKI67
		SPC25
		OIP5
		SKA3
		CSE1L

## Sheet: GSE32548
Blue Module		Turquoise Module
HLA-DQA1		NSG1
HLA-DPA1		CAPNS2
HLA-DRA		PLCH2
MT2A		TP63
ALOX5AP		UBE2C
CCL2		CDC20
RGS1		TOP2A
CD74		CDCA5
C1QB		BIRC5
TYROBP		IRS1
ADAMDEC1		MELK
ITGB2		NUSAP1
SRGN		AURKB
PLEK		MECOM
GZMB		DUOX1
HLA-DMB		SLC2A9
FCER1G		NEK2
SERPINA1		TRIP13
TYMP		MCM2
GPR183		NCAPG
MS4A6A		CCNE2
CD2		KIFC1
C1QC		PRC1
CD163		CENPA
FYB1		TK1
IFITM1		CENPF
CD14		TPX2
GBP5		CDCA3
HCST		STMN1
CD52		MCM10
HAVCR2		SYTL1
SIRPA		OIP5
PDE4B		SSH3
LAPTM5		SMAD3
CSF1R		PIMREG
AIF1		AUNIP
RUNX3		FOXM1
CD48		PAQR4
LILRA5		CKAP2L
HCK		ZNF385A
ISG20		CDKN3
FCGR2A		RAD51AP1
IFITM3		FEN1
SLC7A7		KIF15
IRF8		POC1A
ARHGAP9		NDC80
C1orf162		CDT1
WAS		FAM72D
LY96		ANLN
NKG7		DGKA
IFITM2		MCM6
SLCO2B1		RACGAP1
IFI30		KIF2C
IL7R		ASF1B
CHST15		ECT2
PIM2		CDCA8
CD6		CHEK1
TNFSF13B		NUF2
DOCK2		CHAF1B
CORO1A		DONSON
FPR3		STIL
CYTH4		EXO1
MSN		RFC4
CD7		GPSM2
IL2RB		FANCI
CLEC4A		VWA8
CD86		KIF4A
EVI2B		NCAPG2
CXCL13		EZH2
CYBB		SGO1
SIGLEC10		DSN1
IL32		DNMT1
GPR68		RNASEH2A
ITGAX		DEPDC1
STAT4		MSH6
SPI1		TIMELESS
DOCK10		DELE1
SLA		C5orf34
TBXAS1		PSMC3IP
LST1		H2AFZ
CD37		IGBP1
LILRB4
CTLA4
WIPF1
RNASE6
LY86
IGSF6
ITGAM
EVI2A
LILRB2
SAMSN1
C1QA
PARVG
NLRP3
LAT2
NCF1
GPR65
CD53
CD300A
SLAMF8
RASSF4
MYO1G
ITGAL
CYTIP
CMKLR1
IL10RA
BTK

## Sheet: GSE32894
Blue Module		Turquoise Module
D4S234E		MT2A
CDC20		MMP9
TOP2A		SRGN
CDCA5		MT1A
CCNB2		ALOX5AP
MELK		CCL2
TRIP13		GZMB
UBE2C		C1QB
AURKB		PLEK
CENPF		IFITM1
KIFC1		ITGB2
NCAPG		TYROBP
PRC1		FCER1G
TK1		LY96
MTHFD2		C1QC
MCM2		CD14
CEP55		C9orf19
TPX2		IL7R
NUSAP1		HAVCR2
CKAP2L		IRF8
PAQR4		LAPTM5
CDT1		RUNX3
CDCA3		GALNAC4S-6ST
GCUD2		IFITM3
SYTL1		MS4A6A
POLQ		CSF1R
AURKA		CCL4L2
KIF15		CD163
C1orf135		IFITM2
WDR51A		NKG7
NDC80		WAS
FAM64A		MSN
OIP5		SLC7A7
KIF2C		C1orf162
CDCA8		AIF1
ECT2		DOCK2
MCM6		EVI2B
ASF1B		IFI30
CHEK1		ECGF1
STIL		PSCD4
CHAF1B		TNFSF13B
CENPA		FPR3
RFC4		CD7
BIRC5		IL2RB
FEN1		IL32
NEK2		CYBB
FOXM1		GPR68
MCM10		HCST
KIF4A		SIGLEC10
SGOL1		SIRPA
DONSON		SERPINA1
		DOCK10
		HCK
		CLEC4A
		PDE4B
		ARHGAP9
		CD53
		STAT4
		PLEKHO1
		PARVG
		IGSF6
		PSCDBP
		BTK
		FCGR2A
		SLAMF8
		LILRB2
		MYO1G
		FYB
		LST1
		GPR65
		NCF1C
		HAPLN3
		SAMSN1
		LILRB3
		EVI2A
		SLA
		LAT2
		SPI1

## Sheet: GSE48075
Blue Module		Brown Module
SPINK1		UBE2C
HMGCS2		CDC20
VSIG2		MELK
MT2A		CDCA5
BCAS1		TOP2A
FER1L4		CCNB2
MT1X		BIRC5
MT1A		PTTG1
CAPN5		AURKB
ST3GAL5		TK1
PPFIBP2		PRC1
TUBB6		NUSAP1
TRAK1		CDK1
EXOG		TRIP13
TMC4		CDC45
DENND2D		ASPM
DNAJA4		MCM10
NPAS2		KIFC1
ZNF823		TPX2
ATP8B1		PTTG3P
		NEK2
		TTK
		CEP55
		KIF15
		CCNE2
		MCM2
		CENPA
		OIP5
		KIF20A
		CKS2
		ANLN
		NCAPG
		FOXM1
		AURKA
		CDT1
		CCNA2
		CKAP2L
		CDKN3
		FEN1
		CDCA3
		ECT2
		KIF2C
		RAD51AP1
		BUB1
		CDCA8
		DLGAP5
		ZWINT
		TROAP
		POLQ
		C17orf53
		PIMREG
		MCM6
		RACGAP1
		CDCA4
		EXO1
		AUNIP
		KIF11
		CENPE
		CHEK1
		ATAD2
		CDC25A
		KIF14
		KIF23
		POLE2
		STIL
		DEPDC1B
		NDC80
		EZH2
		PLK4
		RFC4
		NUP155
		DEPDC1
		ASF1B
		KIF4A
		PRR11
