# Supplementary material for: An outcome model for human bladder cancer: A comprehensive study based on weighted gene co‐expression network analysis
Source: J Cell Mol Med. 2019 Dec 28;24(3):2342–55. doi: 10.1111/jcmm.14918 (PMC7011142; doi:10.1111/jcmm.14918)
Supplement: Supplementary file 4 [file JCMM-24-2342-s004.xlsx]

## Sheet: GSE7476
	logFC	adj.P.Val
CEACAM6	4.87881	0.00618055
RRM2	4.81761	4.2702e-05
WDR72	4.47466	0.00147772
MMP12	4.12091	0.0107157
KIAA0101	4.08548	3.54178e-05
TCN1	3.94919	0.0156836
MMP1	3.92091	0.0276573
NUSAP1	3.69756	0.000118226
TOP2A	3.69736	0.000442157
ZWINT	3.60798	1.521e-05
SPP1	3.57355	0.00936314
UBE2C	3.55467	0.000318716
CDK1	3.50665	3.11337e-05
SERPINB3	3.46454	0.0189715
CCNB2	3.44886	0.000185518
PM20D1	3.4411	0.0333519
CCNB1	3.41358	0.000375105
CEACAM5	3.33915	0.0405554
CENPF	3.22073	0.000595464
LY6D	3.21301	0.0232393
TOX3	3.11639	1.00918e-05
FCRLB	3.11267	0.000119115
CDC20	3.10748	0.000502609
MAGEA6	3.05344	0.0498541
UHRF1	3.05322	0.000829667
ASPM	3.02259	0.000564307
GJB6	2.98062	0.000875118
GJB2	2.95651	0.0319858
TPX2	2.92539	0.00593327
HIST1H1C	2.80886	0.0319017
CA2	2.80272	0.00320233
PRC1	2.76257	0.00179318
UCA1	2.72837	7.36968e-05
KRT20	2.72376	0.00103855
CENPU	2.72238	0.00042654
GGH	2.69679	0.012582
TYMS	2.57091	0.00162028
CKS2	2.54585	0.000649474
BIRC5	2.51174	0.00993404
KIF20A	2.51121	0.00349264
BUB1B	2.49917	0.000853683
AATBC	2.49568	0.00296633
UBE2T	2.42553	0.000410331
DTL	2.41625	0.0047774
PAFAH1B3	2.41081	1.782e-06
PTPRR	2.40699	0.0210299
PTTG1	2.39374	0.000481028
MKI67	2.3909	0.000984829
MAD2L1	2.37848	0.00917442
KLHDC7B	2.37734	0.0265602
TRIP13	2.36301	0.00137146
DLGAP5	2.35856	0.00437464
CCNE1	2.34328	0.00835983
CLIC3	2.33528	0.0282491
KRT7	2.32186	3.5612e-06
INA	2.31741	0.00324467
C4orf48	2.29517	0.00183244
HIST1H2BD	2.28842	0.0126447
CDKN3	2.27073	0.00749554
AURKA	2.24257	0.0023179
ANLN	2.23741	0.0304266
GINS1	2.23297	0.0221269
CCNA2	2.21231	0.0053209
KCCAT333	2.20887	0.00433135
HILPDA	2.19982	0.00202477
MELK	2.17164	0.0100698
MCM2	2.16704	0.0018241
BPGM	2.16654	0.0129065
IGFBP3	2.15894	7.46273e-06
DUXAP10	2.12629	0.00208166
PBK	2.11731	0.00383096
S100A14	2.11254	4.97313e-05
KIF2C	2.10514	0.00162028
AIM2	2.10238	0.0178307
PVRL4	2.09631	7.86171e-06
HN1	2.09013	0.000992394
FOXM1	2.05589	0.0135962
E2F8	2.02482	0.000551201
CXorf57	2.02075	0.000986349
CEP55	2.01798	0.020878
KIF4A	2.00711	0.00684937
TTK	1.98599	0.0221753
ECT2	1.9674	0.0127462
HMGB3	1.96729	5.8783e-05
SCD	1.95178	0.00445137
ISG15	1.93676	0.0125586
EPHX3	1.93452	0.000531646
RACGAP1	1.93441	0.0135153
MDK	1.92855	0.000127709
KPNA2	1.91795	0.00478697
SPAG4	1.91728	8.97585e-05
KRT16	1.90232	0.0465032
FEN1	1.90061	0.00147926
BORA	1.87966	0.00053491
H2BFS	1.87882	0.035092
FANCI	1.87497	0.00110905
APOL4	1.86855	0.0210647
HIST1H2BH	1.86565	0.0169269
SLC39A4	1.85651	0.000295213
CENPW	1.84488	0.0106849
UPK3B	1.83554	0.00660192
SOX4	1.83033	0.000273311
PDE10A	1.82577	0.0202397
TK1	1.81016	0.0111966
NHSL1	1.8074	0.00029613
FANCD2	1.80489	0.00442972
MEST	1.79698	0.00300455
NQO1	1.79441	0.0420722
TET3	1.78767	2.04253e-05
ESM1	1.77238	0.0132768
TIMELESS	1.76859	0.00106196
GRB7	1.76121	0.000384918
CDC6	1.76098	0.0381702
CDH26	1.75997	0.0079312
TFAP2A	1.75769	0.00607426
TLCD1	1.75516	0.000418491
EZH2	1.75218	0.0121953
NEK2	1.75108	0.0157965
SLC44A5	1.74293	0.000810072
SLC6A8	1.73692	0.00104413
GRHL1	1.73109	0.00018807
MARCKSL1	1.72994	0.000143193
HMGCS2	1.72981	0.00977782
HIST1H2BE	1.72872	0.0259749
FASN	1.71561	0.000585117
KIF14	1.71291	0.0162164
GINS2	1.71197	0.00434587
TBC1D7	1.70292	4.97891e-05
KIF11	1.69402	0.00684401
MCM5	1.69058	0.00334228
KNTC1	1.69029	0.00247849
PABPC1L	1.68256	0.0258392
TMEM163	1.67583	0.0064513
ESRP1	1.67368	3.2059e-05
SCNN1G	1.66681	0.0143563
HJURP	1.66354	0.00836424
LMNB1	1.65186	0.00375541
CKAP2	1.6338	0.00016586
RNASEH2A	1.61822	0.00114428
SMC4	1.59897	0.000557656
EPN3	1.5941	0.000109828
ERBB3	1.58727	0.000228551
MAL2	1.57704	0.00571377
BID	1.57562	1.81292e-05
APOL1	1.5718	0.0116408
OCIAD2	1.56354	0.000437228
ASF1B	1.55913	0.00295755
SPINT2	1.55608	0.00016414
NCAPG	1.55469	0.00529376
FAM83B	1.55163	0.014232
CD24	1.54853	0.000124634
DEPDC1	1.54793	0.00488895
SPAG5	1.5464	0.0207329
TMEM206	1.54477	0.00462931
KIF18B	1.54205	0.0139742
MUC20	1.53643	0.0107273
CXCL9	1.53547	0.0209897
KIF15	1.53506	0.0360397
TACC3	1.52563	0.0209897
CDC7	1.52194	0.0305874
SYTL5	1.52174	0.0193265
TFAP2C	1.51968	0.0437901
KLHDC7A	1.51817	0.0392998
RAB25	1.51699	9.77925e-05
TFRC	1.51597	0.0352883
UBE2S	1.51028	0.00581123
RAD51AP1	1.50769	0.0275582
MRPS12	1.5069	0.000445831
SPINT1	1.49855	1.7307e-05
MREG	1.49852	0.00203014
PCNA	1.49508	0.0127321
STMN1	1.48886	0.0161811
NCAPG2	1.48781	0.0124238
CDCA8	1.48577	0.0153519
MAPK13	1.48503	0.000395754
CAMK2N1	1.48044	0.00232769
TTC22	1.47864	0.0357943
ALYREF	1.47236	0.00293094
GALNT14	1.47056	0.0220998
UPK2	1.46999	0.0375575
ACOX1	1.46859	0.0100334
RMI2	1.46751	0.00798592
LYPLA1	1.46662	0.000165582
NDUFA4L2	1.46084	0.0194792
EPHA1	1.45793	0.000185518
BRI3BP	1.45506	0.00550055
KRT8	1.45379	5.16906e-05
CENPM	1.45309	0.00639309
CDKN2A	1.45025	0.0273995
SIM2	1.44281	0.000441557
MCM4	1.4324	0.00029204
RASEF	1.42995	0.00258796
NME1	1.42542	0.000416465
SHMT2	1.4244	7.96927e-05
FRAS1	1.41754	0.0381702
CDCA3	1.41467	0.0149194
ABHD17C	1.41292	0.00904626
RAB27B	1.40706	0.00293121
CDCA5	1.40397	0.0160049
DPP3	1.40258	6.67662e-07
DDX39A	1.40057	0.00103661
TBX1	1.39767	0.00381203
ADGRF4	1.39678	0.0345019
BLM	1.39411	0.0139071
BDH1	1.39261	0.00206804
FER1L4	1.38502	0.00471337
PLXNA1	1.38268	7.4176e-05
PGD	1.38259	0.00199381
RAB11FIP4	1.38236	0.00959495
MUC1	1.37611	0.0212339
HELLS	1.37577	0.0387566
SLC5A6	1.37019	0.0205976
KNSTRN	1.36543	0.00508567
IP6K2	1.36188	0.000796746
GCLM	1.35315	0.0362573
FXYD3	1.34977	0.00162028
PSENEN	1.34893	0.000710331
CEBPA	1.34256	0.00482685
LSR	1.3409	5.08168e-05
GSDMB	1.33936	0.0181268
PKIA	1.32898	0.021996
BRIP1	1.32857	0.0277805
CHMP4C	1.32793	0.000277814
HMGB3P1	1.32707	0.000304639
TMEM54	1.32673	0.000653852
SYNE4	1.32556	0.000883168
RAD51	1.31884	0.00111891
CENPN	1.31832	0.0100873
GRHL2	1.31804	0.000883168
THEM6	1.31764	0.00208017
HMMR	1.31644	0.0207474
PLK1	1.31124	0.0023804
CCT2	1.30977	0.029959
ZNF738	1.30682	0.0214522
TCAIM	1.30642	0.000946186
TSTD1	1.3062	0.000255001
STAP2	1.30373	0.000930339
ABRACL	1.29851	1.8751e-05
DARS2	1.29698	0.000171004
EFNA4	1.28885	0.0120919
EBP	1.28826	0.000340197
SLC2A1	1.28769	0.0204106
RNF128	1.28762	0.0236338
CYP2J2	1.28641	0.0457699
NCAPH	1.28495	0.0441354
ZNF117	1.27863	0.0312082
CSNK1E	1.27861	7.96559e-05
OR7E14P	1.27542	0.0274553
SDC1	1.27445	0.000274804
ZDHHC23	1.27121	0.000245149
B4GALT3	1.26954	0.00284013
NUDT5	1.26941	0.00234229
ATAD2	1.26017	0.0465346
NCAPD2	1.25873	0.00150496
TIMM13	1.25764	1.34858e-06
HK2	1.25574	0.00273104
HIST3H2A	1.25566	0.00470138
LOC729680	1.25311	0.0470283
TMPRSS2	1.25043	0.0221753
LAD1	1.24931	0.00149561
ESPL1	1.24717	0.0244595
ALDH3B2	1.2469	0.0249458
HS6ST2	1.24678	0.0142671
ERO1A	1.24464	0.000248066
EPCAM	1.24389	0.037357
KCNK1	1.24115	0.0125586
CASC5	1.23727	0.0147157
AURKB	1.23474	0.024682
SLC39A11	1.23282	0.0020985
ONECUT2	1.22982	0.0455251
MIF	1.2296	2.26562e-05
AP1M2	1.22637	0.000139993
CASP6	1.2253	0.00277708
TUBG1	1.2225	0.00112905
SLC38A1	1.21811	0.000338865
MIF-AS1	1.21504	0.00103661
LYPD3	1.21448	0.0015705
CCT5	1.21253	1.25024e-05
MIS18A	1.21216	0.014805
S100A16	1.21196	0.00129962
ZWILCH	1.21186	0.00134179
CLDN7	1.20908	4.10003e-05
FBXO45	1.20831	0.00582212
YIF1B	1.20686	0.017517
DHRS11	1.20058	0.00192574
MSH2	1.19848	0.0197338
KRT18	1.19496	0.00368518
LMNB2	1.19477	0.00120723
OAS2	1.19331	0.0415827
CYB561	1.18358	0.000124955
MANEAL	1.18192	0.000837764
PFKFB4	1.17996	0.020571
TMED4	1.177	0.00107878
POGK	1.17154	0.000749354
H2AFX	1.17144	0.00178446
DAPK1-IT1	1.17098	0.0215589
CREB3L4	1.16971	0.0100756
CKS1B	1.16846	0.0241443
STEAP3	1.16388	0.0114184
MGME1	1.16066	0.0100615
APOL6	1.15853	0.0155085
TINCR	1.15806	0.0494929
POLQ	1.15705	0.0291574
ACP6	1.15541	0.00435886
MOSPD1	1.15276	0.00319385
JUP	1.152	0.000386512
TMEM74B	1.15153	7.68362e-05
ADAM10	1.15123	1.4503e-05
PKP1	1.15101	0.0334426
TROAP	1.14815	0.011853
SORD	1.14761	0.0334946
RFC4	1.14747	0.047888
GALNT1	1.14682	0.00452131
DAPK1	1.14668	0.0154554
RAB15	1.14615	0.00272624
HIST1H2AJ	1.14069	0.00161105
EVPL	1.13993	6.00625e-05
TRIM27	1.13517	0.00624319
SNX31	1.13217	0.0118205
MCM7	1.13044	0.00121304
FOLR1	1.12988	0.0249877
ARL6IP1	1.12867	9.10528e-05
RPUSD3	1.12626	0.00445797
DNMT3A	1.12586	0.00818851
SLC15A1	1.12385	0.0454617
RCC2	1.12214	0.000137115
RCC1	1.12187	0.00185828
DHCR7	1.12058	0.000928286
MX2	1.11999	0.0218653
RALGAPA2	1.11952	0.0164721
GFPT1	1.11925	0.00290796
SLC22A23	1.11733	0.0344896
ZDHHC9	1.11634	0.000281804
TM9SF4	1.11317	0.000340279
PLA2G2F	1.11162	0.00161513
GAREM	1.11097	0.000921275
MYO5B	1.10765	0.0444145
CDC45	1.10689	0.0328162
SDHC	1.10606	2.03064e-05
SNRPB	1.10404	0.00103661
DTYMK	1.10261	0.00480375
ERAL1	1.10051	0.00121065
SLC35A2	1.10038	0.00016925
MAGEA1	1.10026	0.0168361
GRHL3	1.09932	0.000759282
LACTB2	1.09601	0.00226745
WWC1	1.09546	0.0372721
PAICS	1.09412	0.00393098
EPS8L2	1.09324	0.00653738
RNF213	1.09213	0.0150603
CDH3	1.09203	0.0103149
ABHD5	1.09028	0.00158933
MEX3D	1.08863	0.0170153
ZNF124	1.08804	0.0104832
CDC25A	1.08663	0.0285596
CDS1	1.08613	0.00379017
PPARG	1.0828	0.000789141
PSMD8	1.0824	0.0038125
PPP1CA	1.08152	0.000180829
FBXO41	1.0805	0.000222208
GEMIN7	1.08039	0.000906026
SLC6A6	1.07955	0.0111132
EXOSC4	1.07954	0.000374227
HDGF	1.07917	0.000253357
FAM83H	1.07592	0.000620146
MTFP1	1.07326	7.93187e-06
SPDL1	1.07161	0.00384331
PGP	1.07049	0.000436065
ATAT1	1.07004	0.009263
TMEM160	1.06832	0.00114428
C1orf106	1.06794	0.0062623
ZBED4	1.06628	0.00404371
TPI1	1.06554	0.000114219
CNIH4	1.06436	0.000238554
VARS	1.06298	0.00425711
CD2AP	1.05521	0.00187598
CENPK	1.05178	0.00881299
SMUG1	1.05131	4.37753e-05
PPP4C	1.04863	1.40337e-05
NUP37	1.04786	0.000458713
ILF2	1.04676	0.00191486
PTK6	1.04674	0.00655813
ENO1	1.04657	0.000672793
ECE2	1.04134	0.000565909
MARVELD3	1.04042	0.0291775
NDUFS2	1.03941	0.000124955
LINC00960	1.03839	0.0372721
SGPL1	1.03815	0.024904
CDK5	1.03733	0.00103873
PSRC1	1.0368	0.0262567
EIF4EBP1	1.03679	0.0039086
PSMG3	1.03625	0.046032
GGCT	1.03613	0.0147435
FUT3	1.03588	0.00505103
DGAT2	1.03484	0.0268932
CCDC167	1.0344	0.00086472
TFDP1	1.03158	0.00202777
BEX2	1.02883	0.0251839
BPNT1	1.028	0.00341049
TRIM24	1.02679	0.0116807
PRDX4	1.02632	0.0206082
TFPT	1.02621	1.91673e-05
NMB	1.02606	0.00553059
PPIF	1.02516	0.0147617
STRA13	1.02368	0.000944346
SKP2	1.02328	0.000603871
SPINK1	1.0209	0.0181304
PPP1R14B	1.02015	0.000511991
WHSC1	1.0196	0.0181662
MRPL13	1.01659	0.00068754
OAS3	1.01576	0.00529752
CBLC	1.01572	0.00476855
ANKRD13D	1.01561	0.0068916
TNFAIP2	1.01225	0.0216964
RPN2	1.01188	0.000406232
UNG	1.01011	0.00204673
ATP6V0B	1.00857	4.68684e-05
PDIA4	1.00396	0.00193278
ARHGAP32	1.00252	0.00747223
RPP40	1.00232	0.0180855
FBXO3	-1.001	0.0266419
PQLC3	-1.00159	0.0164627
GPR171	-1.00339	0.00221346
RAB11FIP2	-1.00353	0.0159848
MAGEH1	-1.00376	0.00178335
PDGFRB	-1.00455	0.0221714
HNRNPH3	-1.00498	0.000639546
RWDD1	-1.00635	0.000984808
ST8SIA1	-1.00765	0.00106848
INAFM1	-1.00849	0.000766515
FAM228B	-1.00918	0.000235215
SMAP2	-1.01095	0.000346799
ENDOD1	-1.01188	0.00171919
SLC35A1	-1.01215	0.0434024
KIAA0513	-1.01292	0.0020744
CLK1	-1.01555	0.00913334
SPIRE1	-1.01558	0.00418923
CALHM2	-1.01647	0.00890949
WNT5B	-1.01761	0.000119286
CRTAP	-1.01792	0.000468918
SMARCA1	-1.01885	0.0110746
SHANK3	-1.01955	0.0157165
ZFP36L1	-1.01994	0.0157324
CWF19L2	-1.02095	0.00329546
KIF13A	-1.02159	0.0045654
FMO2	-1.0219	0.00554434
ESYT2	-1.02275	0.00136738
CEP112	-1.02297	0.00240813
CD99	-1.02314	0.0142079
CYP2U1	-1.02401	0.0135138
MMRN1	-1.02443	0.00962976
JDP2	-1.02484	0.0095275
ESD	-1.02666	0.000436065
PDP1	-1.02711	0.015352
FAM65B	-1.02864	0.00258796
IFITM3	-1.02913	0.0326722
KIAA1644	-1.02967	1.40538e-06
RASA3	-1.03049	0.00367145
SGCG	-1.03128	0.000595464
PHLDA2	-1.03231	0.00811968
CLEC10A	-1.03295	0.00202546
TMEM132C	-1.03307	0.000144267
SH2B3	-1.03508	0.0414638
SNRK	-1.03515	0.00237338
KLHL15	-1.03525	0.00938321
STOX2	-1.0359	0.000997782
AZI2	-1.03708	0.000149255
ROCK1	-1.03798	0.000586453
MAT2A	-1.03809	1.09e-05
ECHDC3	-1.03847	0.00151523
COL6A5	-1.03858	0.0333863
TACC2	-1.03982	0.00201769
CCDC91	-1.04033	0.00753949
PRKCA	-1.04198	0.0239848
NPR3	-1.0432	0.00469771
FEM1C	-1.04359	0.00664162
NAPSB	-1.04381	0.0484504
SPG20	-1.04484	0.00180285
ITK	-1.04532	0.00494814
CREBRF	-1.04563	5.16906e-05
FRMD6	-1.04579	0.0494672
MTR	-1.04667	0.00890949
SBF2	-1.04735	0.0103133
RAB8B	-1.04776	0.00572393
CIPC	-1.04816	0.000771922
LBH	-1.04902	0.03292
CORO1C	-1.04927	0.0155635
STRN3	-1.04929	0.00622313
RBPJ	-1.05051	0.000124634
PLEKHO2	-1.05133	0.0141866
LPAR1	-1.05154	0.00849876
PKDCC	-1.05161	0.00250687
RGS10	-1.05167	0.00747223
TTLL7	-1.05301	0.00317568
ST5	-1.05404	0.00300455
CHD9	-1.05412	0.012639
FAM126A	-1.05421	0.0084027
CCM2L	-1.05429	0.00291481
PHLDA1	-1.055	0.0303493
RNF20	-1.05546	0.00940538
CYTIP	-1.05668	0.00191161
CD248	-1.05779	0.00249676
TECPR2	-1.06033	0.00205854
TMEM245	-1.06058	0.000283674
CTSO	-1.06224	0.0154477
TOR1AIP1	-1.06402	0.00626898
RNF125	-1.0662	9.38668e-05
CCDC176	-1.06662	0.00262913
TIMP3	-1.06703	0.00561227
ZBTB10	-1.06761	0.0389669
ASMTL	-1.06813	0.0103133
NAB1	-1.07136	0.0379659
PECAM1	-1.07292	0.0479951
IFITM2	-1.07349	0.0366381
PTGER2	-1.0756	0.00171919
SLC16A4	-1.07585	0.000343189
ANPEP	-1.07596	0.00219268
IGF1	-1.07794	0.00133476
SGTB	-1.07838	0.00790707
PRKD1	-1.07957	0.0293359
OAF	-1.08102	0.00156306
ATP2B4	-1.08158	0.0126432
BIRC3	-1.08164	0.00976375
LRRC49	-1.08315	0.00936692
RPS6KA5	-1.08338	0.0080172
TPD52L1	-1.08343	0.00418923
RNF130	-1.08392	0.00145573
POLR3GL	-1.08441	0.00444378
CRTC3	-1.08568	5.20578e-05
SETX	-1.08578	0.00446962
IGIP	-1.08629	0.00152327
WEE1	-1.08655	0.000754877
HIPK2	-1.08756	0.0165019
SRGAP3	-1.0884	0.00296113
HHIP-AS1	-1.09035	2.31353e-05
TLN1	-1.09137	5.93093e-05
LONRF1	-1.09192	0.00370867
ZNF536	-1.09434	0.000535442
SPOP	-1.09439	0.000693233
LY96	-1.09483	0.0277971
HEATR5A	-1.0958	0.0136224
HLA-DPA1	-1.09656	0.000333694
UFSP2	-1.09746	0.0129638
OAT	-1.09905	0.0059465
SERTAD1	-1.10107	0.00201769
B4GAT1	-1.1017	2.88337e-05
ARHGEF3	-1.10328	0.000342784
DCUN1D3	-1.10361	4.94023e-05
MBNL1	-1.10474	5.509e-05
MYCT1	-1.1052	0.00426795
SGCA	-1.10557	5.86195e-05
FOXN3	-1.10557	0.000992394
C11orf95	-1.10576	0.00373508
USP54	-1.10851	0.0119173
PAPD5	-1.11104	0.00111923
DPH3	-1.11293	0.0413556
C5orf66-AS1	-1.11342	4.05396e-06
PITX1	-1.11392	0.000203179
ROCK2	-1.11493	0.000189534
CCL5	-1.11509	0.00407748
LOC729970	-1.11581	0.00693672
FAM117A	-1.11633	9.65822e-06
CDC14B	-1.11887	0.0180257
SHROOM3	-1.11894	0.0223745
LONRF2	-1.1192	0.00272751
NTF3	-1.11941	9.8634e-06
ATL1	-1.11954	0.0154452
PER3	-1.12027	0.0134936
FZD1	-1.12157	0.00299033
ECM1	-1.12166	0.00148023
RALGAPA1	-1.12508	0.0214492
SLC25A25	-1.12649	0.000101864
RMDN2	-1.12744	0.00173749
HAND2-AS1	-1.12759	3.5269e-06
LPCAT2	-1.12991	0.0268181
KPNA5	-1.13076	0.00827627
DNALI1	-1.13113	0.0016823
GLTSCR1L	-1.13181	0.00196693
KLHL41	-1.13353	0.00452535
LINC01278	-1.13507	0.00753479
CYB5D1	-1.13756	0.00326174
PHF19	-1.13808	0.000116276
PTP4A1	-1.14162	0.00101423
NPHP3	-1.14255	0.000964934
CRY1	-1.14397	0.0367822
SLC16A2	-1.14513	2.88337e-05
LAYN	-1.14527	0.000164688
PTPRC	-1.14625	0.0341795
IL10RA	-1.14717	0.00345037
EVI2A	-1.14735	0.00102571
RHOJ	-1.14812	0.000796746
C14orf28	-1.14895	0.000321143
STX2	-1.14951	0.000114219
KCNJ8	-1.14975	0.00106343
FOXO3	-1.15071	0.00124156
ARRDC3	-1.15257	0.00327951
CSGALNACT2	-1.15352	0.00640738
NOSTRIN	-1.1543	0.0188995
TSPAN33	-1.15476	0.00018328
NTN1	-1.15488	0.0103133
SRF	-1.15539	0.00100822
SLC43A3	-1.15826	0.0205746
AAED1	-1.15987	0.00128677
SIPA1L2	-1.16157	0.0471116
SAMD8	-1.16217	5.48822e-06
TANC1	-1.16451	0.0164457
RIMKLB	-1.16463	0.00571402
RAB27A	-1.16545	0.0014321
GIMAP4	-1.16569	0.0115316
MARVELD1	-1.16684	0.00525048
PLCL2	-1.1686	0.000210971
MAML2	-1.16863	0.0403379
RELL1	-1.16922	0.0487311
TBX5	-1.16954	0.000406232
SSFA2	-1.17066	0.00495146
LRCH3	-1.17227	0.000346863
CRY2	-1.17239	5.59866e-05
ZYX	-1.17272	0.00108213
TCEAL4	-1.17299	0.000570957
RAB7B	-1.1751	0.0002782
FSTL1	-1.17581	0.0255066
KIAA0040	-1.17728	0.000660987
FGF2	-1.17968	0.00446957
KAT6B	-1.17982	0.00666391
EID1	-1.17987	0.00289692
EHBP1	-1.18054	0.00230932
LURAP1L	-1.18134	0.006415
SHROOM1	-1.18279	0.0199854
FCGR2B	-1.18289	0.0121406
STAT5B	-1.18301	3.22941e-05
CORO2B	-1.18471	5.60122e-06
CNTN4	-1.18633	0.00339013
ITSN1	-1.1888	0.000165173
IL15	-1.19016	4.13292e-05
SIRT1	-1.19078	6.17566e-05
FAM46B	-1.19151	0.0205976
CHST15	-1.19327	0.0320204
LDOC1	-1.19348	0.0245369
CD34	-1.1938	0.000615506
ARHGEF37	-1.19617	0.0126447
PLCD4	-1.19618	0.000283674
KLF13	-1.19731	0.00765574
POPDC2	-1.20113	3.33336e-05
DSTN	-1.20289	0.00013461
RERGL	-1.20294	3.87973e-05
STMN3	-1.20556	2.87094e-05
KCNH2	-1.20664	0.00612253
RNF112	-1.21049	7.96021e-05
AHNAK	-1.2106	0.000410233
ERCC6L2	-1.21501	0.000182577
B3GALNT2	-1.21803	0.000723627
FBXO32	-1.21853	0.00198187
S1PR1	-1.21865	0.0021589
ITPKB	-1.21927	0.00460057
HSPB2	-1.21982	7.68362e-05
BHLHE40	-1.22079	0.0405304
C9orf3	-1.22121	0.00620738
LNP1	-1.22632	0.000645375
DDAH2	-1.22633	0.012633
JADE1	-1.22715	0.00150938
ERRFI1	-1.2281	0.0335624
SLA	-1.22812	0.00811968
GRB10	-1.22927	0.00834775
DDHD2	-1.23124	0.00199381
GIMAP8	-1.23197	0.00331235
EFHD1	-1.23491	0.046135
ETS2	-1.23705	0.000274655
VEGFC	-1.23715	0.00367188
BDH2	-1.24006	0.0397454
RCBTB2	-1.24073	0.00480723
ZSWIM6	-1.24098	0.00146901
LTBP3	-1.24149	0.000771922
GABARAPL1	-1.24198	0.00024491
ENAH	-1.24319	0.0160809
AMPH	-1.24453	3.17469e-06
LYST	-1.24464	0.00112158
ARHGAP24	-1.24787	0.00618078
SRGN	-1.24931	0.0419419
LINC01133	-1.25012	0.0010492
FOXL1	-1.25075	3.68327e-06
PON3	-1.25214	0.0275582
CDC42BPA	-1.25442	0.00161019
ANXA5	-1.25443	0.00607231
LIMS2	-1.25494	3.15851e-05
TBL1X	-1.25506	0.000406232
DENND2C	-1.25784	2.21211e-05
STK38L	-1.25787	0.0011567
SEC23A	-1.25852	0.012069
KCNN3	-1.26167	2.68465e-05
STAB1	-1.26202	0.000109458
ABCG2	-1.26554	0.0189715
VSIG4	-1.266	0.0120811
XKR4	-1.26602	0.000319576
ALDH1B1	-1.26739	0.00240964
ATL3	-1.26757	6.12312e-05
FST	-1.26928	0.00749129
MPDZ	-1.26999	0.000442157
CD55	-1.27027	0.0255118
GLIS2	-1.27072	0.00204888
ANGPTL1	-1.27277	0.00241206
MIDN	-1.27285	0.000276067
TEAD1	-1.2743	0.000619377
TMEM108	-1.27601	0.0194035
SDC3	-1.27757	0.0106473
CERK	-1.28159	0.00194509
SIK3	-1.28242	0.000338275
NOTCH2	-1.28333	0.00328782
MSANTD4	-1.28348	0.0026123
IER2	-1.28376	0.00293121
DOCK4	-1.28489	0.00582212
NMRK1	-1.28581	0.0492204
PRKAG2	-1.28761	0.00223639
SLCO2A1	-1.28778	0.0108846
SAMD5	-1.2878	0.00478486
NAP1L2	-1.28836	0.000116502
FAM13B	-1.28966	0.00583076
VWF	-1.29143	0.0140739
PXDC1	-1.29658	0.0018787
PILRA	-1.29659	0.000248066
TMEM158	-1.29829	0.0265352
JUNB	-1.29849	0.00106128
GNA14	-1.30033	0.0147952
IMPA2	-1.30165	0.0236338
STAT4	-1.30349	0.000464977
ZNF711	-1.30354	0.00807459
SPATA6	-1.30359	0.000137359
ITGB1BP2	-1.30377	1.36239e-05
NAP1L3	-1.30458	0.0006929
TOX2	-1.3056	0.000165173
NRP1	-1.30564	0.0292528
LINC00936	-1.30566	0.000672855
MAP3K8	-1.30626	0.00251119
TGFB2	-1.30968	0.00326174
SLC30A4	-1.30993	0.00860173
DACT3	-1.31126	0.000629726
ARHGAP5	-1.31141	0.00428831
BRE-AS1	-1.31223	0.000164688
PDE8B	-1.31454	0.00303417
GUCY1B3	-1.31494	0.0414492
DNMBP	-1.31664	0.00162826
ACAT1	-1.31791	0.000649474
IL16	-1.31946	1.63582e-05
GADD45A	-1.31964	0.0117824
C14orf132	-1.32121	0.00677314
SERINC1	-1.32345	0.000271237
HEG1	-1.3237	0.00986644
IL11RA	-1.3258	1.20326e-06
BTG2	-1.32664	0.0262082
EYA1	-1.32743	0.00132277
TMEM173	-1.32772	0.000119286
ADGRB3	-1.32845	0.000553811
IFRD1	-1.32901	0.0105662
TSC22D1	-1.33359	0.000110382
ZNF423	-1.33407	0.00217372
MRC2	-1.3348	1.5455e-05
ZNF667-AS1	-1.33581	0.023557
PNMAL1	-1.33604	0.00349596
OLFML2A	-1.33779	0.0466088
DENND5A	-1.34043	7.86171e-06
SESN3	-1.34204	0.0090031
EMILIN1	-1.34456	5.08195e-05
GNAI1	-1.34833	0.0190733
SMAD7	-1.35059	0.00917391
TMEM56	-1.35222	0.0121828
PRTFDC1	-1.35487	0.0134067
BMPR1A	-1.35528	0.00133886
TXNRD1	-1.35585	0.0274072
ELMO1	-1.35862	5.34794e-05
TMEM55A	-1.359	0.000410173
ARHGEF9	-1.36147	0.000297288
CRYM	-1.36155	0.00753132
ADRB2	-1.36186	0.00172018
ADAM33	-1.36204	0.000194388
PXK	-1.36355	0.00279997
TRAF5	-1.36373	0.00562459
COL1A2	-1.36674	0.0335994
FOXF2	-1.36778	0.0257709
CD8A	-1.36889	0.000596215
FAM198B	-1.37091	0.0127393
PRKAA2	-1.37116	0.000642283
PPM1K	-1.37231	4.23929e-05
SEMA3E	-1.37382	7.29682e-05
SAV1	-1.3749	0.00326416
DZIP1	-1.37502	7.0602e-06
MAPRE2	-1.37592	0.00300362
VASN	-1.37673	0.0140326
SYBU	-1.37698	0.00359331
DPY19L2	-1.37711	0.000734261
NBL1	-1.38045	0.00010785
TGFBR1	-1.385	0.00439799
C3	-1.38544	0.0361361
ZNF532	-1.38683	0.00339997
DMXL1	-1.38687	0.00367292
TUBE1	-1.38708	2.68902e-05
EPHX2	-1.38962	0.00215812
FAM162B	-1.39027	0.0258152
FPR1	-1.39237	0.0103328
PPM1L	-1.39341	0.000535585
HOXA13	-1.39532	0.000660723
MSN	-1.39639	0.00990091
MICU3	-1.39651	3.15851e-05
FAM102B	-1.39683	0.0155782
PTPRG	-1.39756	0.00160541
TCEAL3	-1.3993	0.000518183
SYT11	-1.39989	2.746e-05
BMP4	-1.40044	0.00948293
TSPAN4	-1.40139	0.00241529
TAPT1	-1.40446	0.000373037
MRC1	-1.40472	0.00621321
RBP7	-1.40543	4.21777e-07
TSPYL2	-1.40557	0.000470437
TP53INP2	-1.40788	0.0155616
HIPK3	-1.40848	1.3026e-05
COL5A1	-1.4091	0.0489622
CSF1R	-1.40963	0.00018807
FHOD3	-1.41115	0.0271774
SSBP3	-1.41249	0.00176828
SMARCD3	-1.41527	3.50725e-06
CD48	-1.41529	0.00303663
GOLGA8N	-1.41848	0.00159056
FRZB	-1.41905	0.042576
TEK	-1.41913	0.00136738
MT1F	-1.4194	0.00631334
FAM13C	-1.42019	8.46456e-05
LGALS1	-1.42028	0.0149611
ZFHX4	-1.42148	7.86171e-06
RRAS2	-1.42463	0.000108028
PIEZO2	-1.42529	0.00279006
TCEA3	-1.42641	0.0284367
TMEM35	-1.42707	0.0374294
FAM110B	-1.4273	3.21265e-05
ATP1A2	-1.42804	0.00117584
DLC1	-1.43041	0.0023059
FYCO1	-1.43219	0.00013461
CRYBG3	-1.43386	0.000119286
GGTA1P	-1.43462	0.00107878
TTC28	-1.43512	0.00141815
ARHGEF26	-1.43703	0.026427
TMEM204	-1.43776	0.00872277
FAT3	-1.4381	0.00665347
STXBP6	-1.43892	0.000395754
KLHL5	-1.44005	0.00237552
HACD4	-1.44032	0.0128148
BOC	-1.44257	0.000578466
DEGS1	-1.44512	0.0137363
SLC46A2	-1.44801	0.000718005
NAV1	-1.44956	0.000311519
ECI2	-1.4496	0.0182216
SHE	-1.44964	0.000479432
PDE2A	-1.45018	0.000196988
ZCCHC14	-1.45074	3.93175e-05
SPRY2	-1.45382	0.00520363
UNC5C	-1.45394	1.47397e-05
SELP	-1.4542	0.0126447
TGFB3	-1.45495	2.8321e-05
MPPED2	-1.45513	0.0294241
ARID5B	-1.45729	0.0123939
ABL1	-1.45934	0.00102323
ZC3H12C	-1.45963	0.000183066
C1QTNF2	-1.46232	0.000154629
IQGAP2	-1.46249	0.000741154
LOC100506990	-1.4635	0.0051721
RNASE6	-1.46652	0.00164517
BDKRB2	-1.47012	5.75277e-05
ZSCAN18	-1.47023	0.000276067
GUCY1A3	-1.47025	0.00392279
GFOD1	-1.47114	1.92319e-05
UST	-1.472	0.0202397
STOM	-1.47334	0.013943
KLF6	-1.47438	0.000978291
EML1	-1.47447	0.00171254
LAMA3	-1.47598	0.0319415
ABCB1	-1.47853	5.4988e-05
LINC00702	-1.47855	0.00612272
SSBP2	-1.48002	5.05844e-06
FMOD	-1.48038	0.000548331
FYN	-1.48067	0.0126663
KLHL42	-1.48069	9.81028e-06
MYO15B	-1.48102	2.24758e-06
G0S2	-1.48229	0.00814947
RNF150	-1.48585	2.02107e-06
TSHZ1	-1.48694	0.000185518
CDC37L1	-1.48699	0.000124535
NAP1L5	-1.48835	7.14212e-05
FAM189A2	-1.48866	4.33969e-05
C5AR1	-1.48933	0.01453
FAM171A1	-1.49025	0.0280236
PYGM	-1.49089	5.59866e-05
CD99L2	-1.49246	1.08109e-05
COPZ2	-1.49396	0.000183191
SEPP1	-1.49443	0.0064382
ANKRD35	-1.49656	3.40982e-06
KCNT2	-1.49867	3.54914e-07
CC2D2A	-1.5009	8.28676e-05
SH3BGRL	-1.50263	0.00278489
KIRREL	-1.50264	0.000638287
CEP68	-1.50392	6.11296e-05
PEAK1	-1.50427	8.58316e-05
SULF2	-1.50476	0.0345058
FNIP2	-1.50556	0.0075701
KLF3-AS1	-1.50882	0.000450004
PKD2	-1.51023	8.3472e-05
DNM3OS	-1.51054	2.17833e-06
SLC2A13	-1.51151	0.000735012
RBPMS	-1.51152	0.00143338
SGK1	-1.51234	0.0154134
CLIC2	-1.51301	0.00156306
ILK	-1.5148	1.00918e-05
PHLDB2	-1.51577	0.0354716
DDX3Y	-1.51616	0.00042654
ME1	-1.51774	0.008099
SH3D19	-1.51782	0.00212492
ZBTB4	-1.51861	0.000573423
UTRN	-1.51915	0.0213356
RGCC	-1.52026	0.00901146
KCTD12	-1.52131	0.0012375
COLEC11	-1.52191	0.00011534
NEURL1B	-1.5224	0.0177803
RSPO3	-1.52306	0.00732266
MT1H	-1.52565	0.0100756
FAM20C	-1.52566	0.00326426
SH3RF3	-1.52579	4.29537e-05
EPB41L3	-1.52592	0.0297902
TP73-AS1	-1.52611	0.00445925
AHRR	-1.52879	1.3118e-05
ELL2	-1.53044	0.00749129
PLEKHO1	-1.5309	0.00220993
ANKDD1A	-1.53165	5.93093e-05
KLHDC1	-1.53174	9.8634e-06
SYTL2	-1.53298	0.00449954
AP1S2	-1.53339	5.75277e-05
MXRA8	-1.53377	0.00202533
GPC4	-1.53527	0.0024362
TGFBI	-1.53579	0.00697138
PCOLCE	-1.53686	0.00163659
TMEM176B	-1.53715	0.00420278
PTPN21	-1.53856	0.00148814
ENTPD1	-1.53959	0.000380946
TMEM176A	-1.53977	0.00329429
RGL1	-1.54079	0.0218189
TIPARP	-1.54354	0.000114274
TGM2	-1.54438	0.00866782
ITGA1	-1.54559	0.000338865
IL7R	-1.54566	0.0290941
OSBPL1A	-1.54695	0.000242616
SOD3	-1.54889	0.000465562
PROS1	-1.54901	0.000606986
CNKSR3	-1.55202	0.000743303
MPEG1	-1.55203	0.000113335
SCRG1	-1.55209	0.0141026
FAM149A	-1.55248	0.00193042
ADAMTS5	-1.55309	0.000278852
ADGRL4	-1.55367	0.0158449
NUCB2	-1.5541	0.00191216
AHI1	-1.55455	0.00115408
FAM229B	-1.55607	0.000406232
SIMC1	-1.55781	0.00142419
HDAC4	-1.55832	5.51897e-06
RYR3	-1.55848	2.86023e-07
TPST1	-1.55963	0.00155925
PBX3	-1.55977	0.00233777
LTBP2	-1.56162	0.000619377
CCDC88A	-1.56169	0.0029843
HECTD2	-1.56265	0.00132277
DSEL	-1.56967	5.83306e-06
CCSER2	-1.57039	8.71047e-05
PDE1A	-1.5712	2.83012e-05
LINC01140	-1.57188	0.000135728
CREB5	-1.57375	1.29567e-06
MAP4	-1.57449	2.6149e-06
ZMAT1	-1.57464	0.000645375
CBX7	-1.5764	0.000305357
ARHGEF10	-1.57762	0.000379784
GPC6	-1.58012	2.91352e-05
PPP3CB	-1.58018	9.8634e-06
APCDD1	-1.58275	0.0169741
DIAPH2	-1.58805	0.0105203
CHN1	-1.5916	0.0119003
IL17RD	-1.59192	0.00685167
PIP4K2A	-1.59296	6.20799e-06
TNIK	-1.59491	0.0020985
PTBP2	-1.59501	0.000877147
ACOX2	-1.59661	8.5616e-06
GIMAP6	-1.59771	0.00635077
ADCY2	-1.59797	7.14212e-05
HPGDS	-1.59828	0.000445831
CAV2	-1.60051	0.0102635
PAPSS2	-1.60174	0.0137008
RND3	-1.60739	0.000370003
KLF12	-1.60994	0.000139425
MN1	-1.6107	0.0052578
EVI2B	-1.61209	0.000791829
C10orf128	-1.61776	0.000119115
AMOTL1	-1.62025	2.26562e-05
GJC1	-1.6204	0.0487905
C16orf45	-1.62281	0.00190357
GADD45B	-1.62331	0.00511793
RBP4	-1.62401	0.00105586
CFI	-1.62455	0.00136738
SCN4B	-1.6249	2.7393e-05
KIAA0485	-1.63132	0.0100756
WASF3	-1.63205	0.000770982
COL4A5	-1.63373	0.0137008
ZNF331	-1.63565	0.014571
LAMA2	-1.63982	7.46273e-06
PPP1R12A	-1.64028	8.71047e-05
LATS2	-1.64069	0.00187688
RORB	-1.642	1.96492e-05
SGMS2	-1.64461	0.0072138
FZD10	-1.6461	0.000637134
STC1	-1.64642	0.0151668
CNN3	-1.6468	0.00652165
VCL	-1.64686	9.10153e-05
ITPRIP	-1.65094	0.00291481
ZDHHC2	-1.65262	0.0379659
C2orf88	-1.6565	3.76947e-05
LAMB2	-1.65836	2.31353e-05
TLE4	-1.66155	0.000212104
EHD2	-1.66608	0.000130226
DST	-1.66695	0.00050853
KDELC2	-1.66739	0.00267495
GXYLT2	-1.67091	0.00154345
IGSF10	-1.6719	0.000406232
PODN	-1.67209	3.84538e-06
HTRA1	-1.67359	0.00212763
TRIB1	-1.67399	8.18446e-05
FBLN2	-1.67551	0.000308533
FENDRR	-1.67551	3.5269e-06
MAF	-1.67626	0.000172975
OMD	-1.677	0.0118248
PSIP1	-1.67707	0.00423212
PRICKLE1	-1.67744	0.00838878
EPDR1	-1.68414	0.0165031
CEBPD	-1.6866	0.000710331
FKBP7	-1.68664	0.000184616
MRAS	-1.69693	0.00104533
HSPB3	-1.69916	0.00334843
SH3GL2	-1.7015	0.000800952
GSTM5	-1.70363	8.46024e-06
FBXO30	-1.70396	1.8751e-05
ITGBL1	-1.70581	0.000464603
EMP3	-1.70585	0.00242394
LRRC32	-1.70778	0.0054438
CXCL12	-1.70798	0.00122945
MMP2	-1.70895	0.000518183
CPVL	-1.70991	0.00042654
CX3CR1	-1.71089	0.00342613
JUND	-1.71272	0.000188838
CACNB2	-1.71543	0.000595933
CEP126	-1.71656	5.4988e-05
ID4	-1.72048	0.0132706
LUM	-1.72557	0.0139847
GNG2	-1.72749	0.00120011
TUBA1A	-1.72893	0.0430214
FAM46A	-1.72904	0.000517207
CLIP4	-1.73412	0.00116994
ANGPTL2	-1.74048	0.028575
TGFBR2	-1.74112	0.000366663
KLF10	-1.74257	0.000870346
LOC285812	-1.74473	2.515e-05
DNASE1L3	-1.74759	9.95346e-05
F8	-1.74811	0.000191397
PTGFR	-1.74871	0.000184237
PJA2	-1.75311	3.50209e-05
KIT	-1.7545	0.0354716
RARRES2	-1.75603	0.00139488
CUTC	-1.75718	5.93608e-05
HACD1	-1.75722	0.000436946
GYPC	-1.76071	0.000139314
CXCR4	-1.76199	0.0265352
PPP1R15A	-1.76206	0.00498561
NR3C1	-1.76567	0.00104053
PITX2	-1.76744	0.00019467
COL6A3	-1.77143	0.015943
CPQ	-1.772	0.00269939
SCML1	-1.77412	0.0213356
HOXA11	-1.77454	0.000220779
DOCK11	-1.7766	0.0105336
PRRX1	-1.77733	0.0317998
NFIC	-1.77896	0.000112627
LRIG1	-1.78216	0.0373362
LTBP4	-1.78571	5.60043e-06
MEF2C	-1.7905	0.000964473
DUSP2	-1.79195	0.0116422
THBS1	-1.79665	0.01108
PLAUR	-1.79679	0.019588
HIC1	-1.80018	0.000104685
RERG	-1.8021	1.13802e-05
HSPA12A	-1.80366	1.8292e-05
GPR34	-1.8054	0.00088333
RRAS	-1.806	9.14504e-05
C8orf88	-1.80818	0.00045326
TSPAN11	-1.81121	2.31353e-05
LOC100507073	-1.81668	1.10862e-06
OGFRL1	-1.82232	0.00489127
NBEA	-1.83109	9.10812e-05
FEZ1	-1.83253	0.000188838
CLU	-1.83574	0.0251651
ARL4C	-1.83805	0.00835983
GLIPR1	-1.84202	0.000470165
VIM	-1.84482	0.00102946
WISP2	-1.84671	0.00428266
PDE7B	-1.85021	0.00280251
CAP2	-1.85421	0.000860718
MITF	-1.8544	0.000547113
SOCS3	-1.85779	0.00248504
ANKRD29	-1.85932	0.000446141
KLRB1	-1.86545	0.00776068
WLS	-1.86638	0.0010492
CTNNAL1	-1.86638	0.00764363
TRPC1	-1.86639	1.3026e-05
NFATC2	-1.86862	6.36899e-07
FAM69A	-1.87058	2.59772e-05
MCAM	-1.87087	0.002558
ZBTB21	-1.87235	0.00575708
C1orf21	-1.87319	0.00256904
ANG	-1.87367	0.000108016
EFEMP2	-1.87385	3.90126e-05
COL8A1	-1.88041	0.0174035
STXBP1	-1.88369	0.00285175
KCTD9	-1.88377	0.000353822
PLA2G4C	-1.88442	5.33462e-06
SLIT3	-1.88477	0.00204888
NDN	-1.88496	3.68327e-06
FAS	-1.88507	0.00190968
HYMAI	-1.88978	2.50187e-06
AOX1	-1.89069	0.00074342
ENPP2	-1.89196	0.00233269
RHOB	-1.89244	0.000205407
RASSF8	-1.89393	0.019258
GAS6	-1.89432	6.67662e-07
CYS1	-1.8984	4.34604e-05
LAMC3	-1.89955	1.11408e-05
DLL1	-1.90633	0.000662516
RAMP1	-1.90742	2.48376e-06
PPP1R3B	-1.90773	0.00119378
CREB3L1	-1.90844	7.86171e-06
FAT4	-1.90943	3.20739e-05
EMCN	-1.90954	0.0106883
PAM	-1.9103	0.000959349
ANXA6	-1.91169	4.20164e-05
LAMA4	-1.91588	0.00753132
C1QTNF7	-1.91799	8.92126e-07
FGF7	-1.91981	0.00423801
CYYR1	-1.92125	0.00125261
ATXN1	-1.92149	5.44385e-05
NR2F1-AS1	-1.92232	1.73132e-06
GATA5	-1.92262	1.24944e-06
LSM11	-1.92262	0.000246853
NES	-1.92528	0.000442157
TWIST2	-1.92658	0.00117353
ALDH1A3	-1.92687	0.013439
PTPRN2	-1.92816	0.00382
GLIPR2	-1.92826	3.14341e-05
AKT3	-1.9302	5.48822e-06
ADAM19	-1.93872	0.00939081
NCALD	-1.94077	0.00022487
DSE	-1.94191	0.00446962
ADAMTS8	-1.94209	0.000595464
FIBIN	-1.94211	0.00554642
CKB	-1.94438	0.000379784
THSD4	-1.94554	7.46273e-06
WIPF1	-1.95015	4.9897e-05
ALDH2	-1.95111	0.0182216
ZBTB20	-1.9516	1.78164e-05
PPAP2B	-1.95162	1.91673e-05
CDC42EP3	-1.95585	0.0107671
NFIB	-1.96409	0.0230191
SNED1	-1.96482	9.57482e-05
ANTXR1	-1.96772	0.000834306
MAGI2	-1.9688	4.21605e-06
LRRK2	-1.96965	4.2328e-06
LRFN5	-1.97042	3.1907e-08
MNDA	-1.97097	0.000508393
BVES	-1.97322	3.90311e-05
IGFBP2	-1.97627	0.0430159
ITGA7	-1.99121	4.37753e-05
TCF7L1	-1.99239	5.40953e-05
C16orf89	-1.99699	2.076e-07
NCOA7	-1.99787	0.00160541
PCDH18	-2.00205	0.0011769
GPAT3	-2.00987	1.38997e-06
DACH1	-2.02006	4.21605e-06
FGF9	-2.02018	1.66049e-06
TSPAN18	-2.02111	6.52353e-06
MT2A	-2.02523	0.0101914
PCGF5	-2.02747	2.76951e-05
PLEKHH2	-2.03037	6.66397e-07
NACC2	-2.03309	0.000118226
C1S	-2.03806	0.00442515
SORCS1	-2.03856	3.63929e-06
NR3C2	-2.04411	3.45734e-05
EYA4	-2.04433	0.00015486
F13A1	-2.04502	0.00517783
PNMA1	-2.05402	0.000111029
PARVA	-2.05483	5.03868e-06
LINC-PINT	-2.05609	1.89525e-06
PDE4D	-2.06002	0.000236328
ITGA9	-2.06284	0.00498561
PRKG1	-2.06386	7.86171e-06
NID1	-2.06595	0.022214
ARHGAP28	-2.06697	0.00159056
MT1HL1	-2.0726	0.00321718
NRN1	-2.07573	0.00890426
TCF4	-2.07664	0.00317568
SVIL	-2.07934	0.000301002
CPEB2	-2.07992	0.000353168
KATNAL1	-2.08036	4.99838e-05
COL4A6	-2.08289	0.042604
COL8A2	-2.0868	0.000122175
TNFAIP3	-2.08761	0.00294658
SMTN	-2.09292	1.40337e-05
MXRA5	-2.0942	0.0108517
CEP85L	-2.09783	4.80559e-06
LTBP1	-2.09784	0.00259141
SLC9A9	-2.09994	3.95873e-07
MAFF	-2.10399	0.00143895
C8orf4	-2.10838	4.34604e-05
RASD1	-2.10843	4.00567e-05
SVEP1	-2.11003	9.8634e-06
C1R	-2.11014	0.000467377
MT1X	-2.11105	0.00890949
TPSAB1	-2.1118	0.00036162
CCDC69	-2.12049	1.10862e-06
IL6ST	-2.12311	1.36124e-05
SYNPO	-2.12373	0.000119286
REV3L	-2.12386	1.40337e-05
RASSF3	-2.12534	0.00300348
DPYD	-2.1319	0.00186115
KITLG	-2.1329	0.000424066
SOX17	-2.13374	0.000615393
STARD13	-2.13736	1.25024e-05
GNB4	-2.13956	0.0104373
CILP	-2.14209	0.00225377
RAB9B	-2.1422	0.000654796
TFPI	-2.14582	0.00199563
LIX1L	-2.14595	6.586e-05
LHFP	-2.1479	0.00126453
TGFBR3	-2.14983	4.33969e-05
LPP	-2.15338	3.25341e-06
TMX4	-2.15394	1.28325e-05
ELN	-2.15501	0.00016562
RBP1	-2.15727	0.00299033
CD200	-2.16399	6.61016e-05
FOSL1	-2.16674	0.0018654
IL33	-2.16929	0.00143236
HSPA2	-2.16977	0.000579403
CDO1	-2.17012	3.12388e-05
MXRA7	-2.17447	2.0472e-05
TNS2	-2.17995	3.97794e-05
CCDC3	-2.18299	0.000356798
TMPRSS11E	-2.18403	0.000791829
PTX3	-2.18468	0.0370379
GAS7	-2.18559	5.64863e-06
NCAM1	-2.1879	2.7226e-05
FXYD1	-2.19208	1.26908e-05
NELL2	-2.19332	0.000263972
PDE4B	-2.1938	0.000409094
CMAHP	-2.19818	7.46273e-06
LRCH2	-2.201	0.000368259
SMAD9	-2.20755	0.0207269
PLXDC2	-2.21109	0.00129314
KLF2	-2.22385	0.000670756
ADRA2A	-2.22407	1.91673e-05
MTURN	-2.22465	2.92738e-05
LINC00865	-2.22523	5.37663e-05
EPB41L2	-2.22625	4.54221e-07
MGLL	-2.22807	0.000188838
SDC2	-2.22825	0.00500412
PLP1	-2.22913	2.89998e-05
LIF	-2.23199	0.000642283
MYOC	-2.23267	0.00258468
CREM	-2.23301	7.35875e-05
SH3BGR	-2.24055	6.17566e-05
TSHZ3	-2.24115	1.90555e-06
GNG11	-2.24203	0.000303187
AGTR1	-2.24234	0.000268474
SERPING1	-2.24377	5.60271e-06
KLHL13	-2.24507	0.0015072
RCSD1	-2.24854	1.75672e-06
DUSP5	-2.24908	0.00138512
ITGA5	-2.25118	0.000351714
SYNC	-2.2544	2.87094e-05
GNAL	-2.25565	2.53811e-06
WIF1	-2.25597	0.0222382
SOX5	-2.26293	4.73371e-06
PKIG	-2.26336	3.12388e-05
HBEGF	-2.26354	1.62502e-05
GPR183	-2.26652	0.000192237
A2M	-2.26802	2.13356e-05
FGF13	-2.26809	0.000120644
PRKCDBP	-2.27836	0.000239587
BIN1	-2.27945	1.29567e-06
ARHGAP6	-2.28609	0.0414464
ARMCX1	-2.28935	0.0138521
AGR3	-2.29984	0.00159056
CPXM2	-2.30291	3.33475e-05
GFRA1	-2.30442	2.03164e-07
TPSB2	-2.30452	0.000110586
CYTL1	-2.31109	2.58466e-06
FOXP2	-2.31243	1.93406e-05
FBN1	-2.32829	0.00519299
SMIM3	-2.33108	0.000380946
NPNT	-2.33512	0.0011038
FCER1A	-2.3389	3.90311e-05
GLT8D2	-2.34206	1.23649e-05
MAGI2-AS3	-2.34764	8.01701e-06
MYOT	-2.34987	4.54221e-07
BNC2	-2.35302	1.56308e-07
COL6A1	-2.35519	0.0014756
SLC24A3	-2.35543	0.00045904
LRRN4CL	-2.35745	1.62438e-06
ACTN1	-2.36179	0.000978242
CACHD1	-2.36288	6.45338e-06
SEMA6D	-2.36473	4.21605e-06
AQP1	-2.36633	0.000205407
LRRC3B	-2.37173	8.96791e-05
DCHS1	-2.37734	2.7393e-05
ASB5	-2.38349	0.000191339
PTPRD	-2.3842	6.27106e-07
MEIS1	-2.38935	0.000255001
HSD11B1	-2.38946	1.32313e-05
NOVA1	-2.40007	1.75718e-06
SOX7	-2.40032	4.5781e-05
FNBP1	-2.40835	1.78369e-05
DCLK1	-2.41454	0.000603358
ECM2	-2.42364	0.000211547
BHMT2	-2.43614	1.58708e-08
RBMS3	-2.43718	1.88098e-05
TSLP	-2.44611	7.96021e-05
DPYSL2	-2.44723	0.000445941
GSN	-2.44844	1.90657e-05
TMTC1	-2.45456	3.20811e-05
PARD3B	-2.45457	1.08726e-05
HSPB7	-2.46095	6.77956e-05
PER2	-2.46309	3.05445e-06
ASB2	-2.46495	8.65745e-07
SLMAP	-2.47231	4.55703e-07
CDKN1C	-2.47433	0.0002023
SSPN	-2.47871	6.12312e-05
AEBP1	-2.47962	0.000122175
DNAJB4	-2.47982	0.000101864
RORA	-2.48108	0.00187688
FAM43A	-2.48251	2.26562e-05
SCD5	-2.48269	2.84725e-05
KLF4	-2.48644	6.19031e-05
CH25H	-2.49136	0.00142312
INMT	-2.49829	0.000507612
TMEM100	-2.50366	1.41219e-08
FLNA	-2.50429	1.3118e-05
DKK3	-2.50433	1.33596e-05
MEIS2	-2.50723	2.41985e-05
CLIC4	-2.50901	0.0020009
NFIA	-2.51223	0.000245263
CSRNP1	-2.51237	6.39719e-05
MAP1A	-2.5216	7.46273e-06
FBXL7	-2.52645	7.46273e-06
COX7A1	-2.52738	2.0456e-06
CDH11	-2.52748	0.00572007
SAMD4A	-2.52974	0.000309312
ZNF521	-2.53065	5.92936e-06
SACS	-2.53212	0.000274804
JUN	-2.53848	0.00053491
NFIL3	-2.54032	0.0164324
LDB2	-2.54127	0.000212646
EVA1C	-2.54302	1.56308e-07
P2RX1	-2.54962	2.18631e-06
OSBPL10	-2.55098	0.00115204
PAMR1	-2.55477	0.000149524
PLAGL1	-2.55561	0.00142312
VCAM1	-2.55932	0.000124838
EDNRB	-2.5609	6.53072e-05
SERPINF1	-2.57006	0.000208224
DCN	-2.5712	0.000130598
SBSPON	-2.57565	0.000365921
TIMP2	-2.57993	0.00367145
CACNA2D1	-2.58456	3.37951e-05
PRICKLE2	-2.58651	1.31166e-06
EDIL3	-2.58885	0.000229161
TCEAL2	-2.59422	2.019e-07
WWTR1	-2.59728	1.82335e-05
ISLR	-2.59958	0.000176258
CGNL1	-2.60145	5.92365e-05
IER3	-2.60357	0.00835983
SYNE1	-2.61878	1.01576e-05
ITIH5	-2.61879	6.92494e-05
FGFR1	-2.62247	4.03793e-06
SPRY1	-2.62615	1.2085e-05
COL16A1	-2.62693	3.40982e-06
PTRF	-2.62942	2.89998e-05
MT1E	-2.63201	0.000304639
P2RY14	-2.63334	2.19555e-05
DACT1	-2.63864	0.000167828
PDGFC	-2.63909	0.000296278
FKBP5	-2.63998	0.00524774
CLIP3	-2.64023	1.1836e-06
ITPR1	-2.64384	0.00068204
KCND3	-2.64684	0.00362388
ANTXR2	-2.64963	1.55715e-06
SLC8A1	-2.65195	8.06739e-06
LMCD1	-2.66016	1.521e-05
PDGFD	-2.66715	0.0040736
IGFBP5	-2.66961	0.0482933
TSC22D3	-2.68002	1.38997e-06
CCND2	-2.68167	0.000329002
EMP1	-2.69434	0.00258796
PMP22	-2.69462	0.00486041
CYGB	-2.69465	0.000270906
NAV3	-2.70224	4.71737e-07
CALD1	-2.71643	0.000748043
ZCCHC24	-2.71753	3.67543e-07
TPM1	-2.71758	0.00052322
COL21A1	-2.72242	9.79002e-07
NEGR1	-2.7255	7.35255e-07
AKAP12	-2.72626	0.00449954
COL6A2	-2.7348	0.00114261
TMEM119	-2.74317	4.80559e-06
TMOD1	-2.74907	3.84538e-06
SDPR	-2.75116	4.5781e-05
PTGDS	-2.75187	2.89998e-05
RCAN1	-2.754	0.00202678
SGCE	-2.75455	0.00633705
OLFML1	-2.76223	3.07069e-08
PELI2	-2.77691	1.32036e-06
SPARCL1	-2.78181	7.46021e-05
PRIMA1	-2.79302	1.36124e-05
TUBB6	-2.79746	0.000982406
SETBP1	-2.8007	1.75672e-06
WFDC1	-2.80337	6.02404e-06
PRELP	-2.81092	0.000706751
CNTN1	-2.81102	3.30602e-06
RAB23	-2.81332	8.01701e-06
ZFP36	-2.82215	0.000216792
SELM	-2.82296	4.95666e-05
TCEAL7	-2.82333	9.79002e-07
JAM2	-2.83237	8.85619e-07
PDGFRA	-2.83519	0.000266538
ACKR1	-2.83944	5.43623e-05
CSRP1	-2.84314	3.67543e-07
STEAP4	-2.85711	0.00147174
RNASE4	-2.85776	4.61448e-05
CAV1	-2.86667	0.000208372
ADGRA2	-2.87174	7.79577e-06
EBF1	-2.87507	3.33224e-06
PARM1	-2.87539	0.00052322
GHR	-2.87763	1.90573e-07
KANK2	-2.89314	1.42956e-05
SERPINA3	-2.89917	0.00123128
PLAC9	-2.90178	0.000173178
ZEB2	-2.9061	9.04809e-06
FLJ35700	-2.90661	6.94877e-05
AXL	-2.91082	0.000176822
FLNC	-2.91459	1.40538e-06
RUNX1T1	-2.92169	1.24882e-07
RBPMS2	-2.92702	5.60271e-06
CELF2	-2.93279	5.55149e-07
F3	-2.94555	0.000277959
TRPA1	-2.9468	3.10069e-06
GPRASP1	-2.94913	5.67213e-06
CFH	-2.94934	0.0142068
CPA3	-2.96061	0.00120884
RGS1	-2.9619	0.00505103
ZBTB16	-2.96263	1.15894e-06
CPE	-2.96637	7.46021e-05
FILIP1	-2.98308	7.36349e-07
RAI2	-2.99364	4.20164e-05
KLF9	-2.99929	1.09e-05
MGP	-3.00016	0.00676993
ITM2A	-3.00156	8.79116e-05
PPP1R14A	-3.00751	2.18631e-06
JAM3	-3.01812	1.27252e-06
COLEC12	-3.03915	6.41155e-07
BMP5	-3.0398	9.80518e-06
HBB	-3.04933	0.000662684
DDR2	-3.05672	1.89276e-06
GULP1	-3.05677	1.30555e-05
ACTA2	-3.06756	2.16238e-05
OSR2	-3.06937	8.01701e-06
JAZF1	-3.08107	2.92377e-06
GAS1	-3.08191	0.000267856
ZEB1	-3.08328	3.45734e-05
CLMP	-3.09287	0.000334505
CDH19	-3.10413	1.29047e-07
ADAMTS9-AS2	-3.1086	1.29047e-07
C3orf70	-3.10872	0.000339962
CCL2	-3.11751	0.00471337
PDZRN4	-3.12858	1.40524e-05
MFAP5	-3.1315	1.19938e-05
FERMT2	-3.13154	0.000481028
LYVE1	-3.13217	0.000301002
PCOLCE2	-3.13773	0.00035332
PTGS2	-3.14482	0.0016014
ADGRD1	-3.14747	4.21777e-07
PALLD	-3.149	1.99214e-06
HLF	-3.15124	9.8634e-06
PTCH1	-3.15471	9.27785e-07
MOXD1	-3.15793	2.56169e-07
CNRIP1	-3.17292	3.38294e-06
MBNL1-AS1	-3.17685	3.2557e-06
PLCB4	-3.17711	3.54914e-07
WNT2B	-3.1779	1.521e-05
SOBP	-3.18895	1.2885e-05
TGFB1I1	-3.20258	1.782e-06
CD69	-3.20446	0.000157924
APOD	-3.20795	0.00632656
PRAC1	-3.22169	0.000173242
EDNRA	-3.22212	0.000730872
MRVI1	-3.22684	4.33009e-06
FZD7	-3.23255	2.89998e-05
IGDCC4	-3.2368	2.18631e-06
DKK1	-3.23778	0.00205854
BCHE	-3.2529	1.97839e-06
HEPH	-3.27665	1.15894e-06
PID1	-3.2775	3.76286e-07
PRDM6	-3.31043	1.56308e-07
TSPAN2	-3.3136	1.49521e-05
SORBS2	-3.31587	0.000211138
DMD	-3.31822	4.42893e-06
RBM24	-3.32032	3.18217e-06
FBLN5	-3.32811	2.6546e-07
TNC	-3.33171	0.000946186
SELE	-3.34431	0.00193644
PRKAR2B	-3.35474	2.83012e-05
ITGA8	-3.35785	9.80518e-06
GPM6B	-3.36052	4.55703e-07
STON1	-3.36456	0.000168735
CPED1	-3.36637	5.48231e-07
APOLD1	-3.3838	3.52124e-05
PGR	-3.38684	1.93692e-09
LIFR	-3.40459	5.48822e-06
SFRP1	-3.42229	0.0037738
PDZRN3	-3.42446	2.56169e-07
MAOB	-3.4295	4.33009e-06
DPT	-3.43921	2.6546e-07
MYADM	-3.43947	0.000645375
PPP1R12B	-3.44769	9.8634e-06
CYBRD1	-3.44873	4.03651e-06
CFL2	-3.47181	1.19085e-07
AREG	-3.47706	0.00477516
AOC3	-3.48215	3.11609e-05
ZFPM2	-3.48295	3.77123e-06
CASQ2	-3.49032	2.95604e-06
ASPA	-3.49056	6.67662e-07
RASL12	-3.49275	5.33462e-06
SFRP2	-3.49612	0.000118581
REEP1	-3.51057	4.00657e-05
ALDH1A1	-3.51352	0.000165173
PLSCR4	-3.51532	2.18631e-06
AHNAK2	-3.5607	4.21435e-06
EPHA3	-3.57764	7.0602e-06
SCN7A	-3.58909	2.49462e-07
ANK2	-3.60596	1.56308e-07
FILIP1L	-3.61058	0.000246853
MAMDC2	-3.62765	8.47847e-08
IGFBP6	-3.63062	3.2059e-05
FXYD6	-3.63673	3.25341e-06
NDNF	-3.66627	6.41155e-07
FOXF1	-3.67635	4.03651e-06
PTGS1	-3.68064	2.63999e-06
FGL2	-3.68217	2.86023e-07
PDLIM3	-3.69121	4.21435e-06
DPYSL3	-3.69716	1.502e-05
AFF3	-3.70124	1.93692e-09
HSPB6	-3.70761	4.04455e-07
EPHA7	-3.71212	1.41219e-08
LMO3	-3.71265	9.6093e-06
SMOC2	-3.7247	4.45999e-06
LINC01082	-3.73054	1.41219e-08
PCDH7	-3.73113	4.22185e-06
MT1M	-3.73514	5.37663e-05
MATN2	-3.74812	0.00463647
KCNMA1	-3.75546	1.30555e-05
CCDC80	-3.75989	0.000901383
SPON1	-3.7611	3.68696e-06
IL6	-3.78997	0.00475226
HHIP	-3.79308	1.3456e-07
FOS	-3.79392	0.000112794
MFAP4	-3.80105	2.61886e-07
FAM107A	-3.80213	1.41219e-08
ZAK	-3.83175	1.35431e-05
DUSP1	-3.8418	0.000429152
ADAMTS1	-3.85466	4.90506e-06
RGS2	-3.87911	7.06944e-05
RCAN2	-3.89662	6.62424e-07
ABI3BP	-3.90064	1.2179e-05
TCF21	-3.94012	1.03726e-06
HSD17B6	-3.98816	2.31913e-05
EGR2	-3.99095	9.10812e-05
MAP1B	-3.99921	4.07367e-07
TPM2	-4.0063	1.3692e-05
TAGLN	-4.00875	1.32204e-05
DIXDC1	-4.00992	1.90573e-07
CRISPLD2	-4.01155	5.11629e-06
MRGPRF	-4.0273	2.59353e-08
CSGALNACT1	-4.04654	7.01298e-07
CTGF	-4.05436	0.00115204
LINC01279	-4.07048	3.45734e-05
C7	-4.09737	1.54056e-05
SORBS1	-4.09982	2.99495e-06
EGR1	-4.10745	0.00123128
TNS1	-4.12914	4.60593e-05
KCNMB1	-4.13195	1.01325e-06
NR4A2	-4.14662	1.04008e-06
NEXN	-4.1499	6.41155e-07
OGN	-4.15066	2.70655e-05
OLFML3	-4.15749	1.1836e-06
NR4A1	-4.23584	7.55994e-07
MYL9	-4.24935	1.54194e-05
EGR3	-4.26945	1.24308e-05
COL14A1	-4.30639	4.55703e-07
PRUNE2	-4.37251	4.5768e-07
C11orf96	-4.37804	0.000158356
PDK4	-4.38225	3.76947e-05
ATF3	-4.38367	0.000645375
MYOCD	-4.38507	6.18267e-07
CRYAB	-4.38738	7.13632e-07
CHRDL1	-4.4147	1.40524e-05
GEM	-4.42056	5.04624e-05
MYLK	-4.43158	9.8634e-06
BAG2	-4.43308	3.90347e-07
FAM129A	-4.44043	8.01701e-06
LPPR4	-4.44104	6.921e-08
ABCA8	-4.57634	8.9652e-07
C2orf40	-4.59617	9.72809e-07
PTGIS	-4.61058	5.55149e-07
SLIT2	-4.61733	1.56308e-07
EFEMP1	-4.63075	0.000193282
SCARA5	-4.66413	1.41219e-08
CFD	-4.7308	2.59353e-08
NR4A3	-4.73817	4.84054e-07
DES	-4.75225	4.33009e-06
ACTC1	-4.84174	1.4503e-05
PLN	-4.84569	4.55703e-07
CYR61	-4.89091	2.83012e-05
PGM5	-4.91241	1.91673e-05
FHL1	-5.04352	3.14341e-05
MYH11	-5.06959	9.26936e-05
SYNPO2	-5.20129	3.76286e-07
LMOD1	-5.25635	4.90506e-06
MIR100HG	-5.30494	1.41219e-08
FOSB	-5.30594	3.67543e-07
SRPX	-5.44217	2.57597e-07
PGM5-AS1	-5.45496	3.39264e-05
ACTG2	-5.57002	3.20739e-05
SYNM	-5.99861	3.7484e-05
ADH1B	-6.05847	6.36899e-07
CNN1	-6.08363	7.46273e-06
PCP4	-6.33564	3.10069e-06

## Sheet: GSE13507
	logFC	adj.P.Val
CDC20	3.20439	1.73618e-08
TOP2A	2.9007	5.23327e-07
WDR72	2.89279	3.92588e-05
IQGAP3	2.63458	2.14088e-08
KRT17	2.62421	1.6412e-06
TCN1	2.52521	0.00374272
NUSAP1	2.41645	5.99561e-07
UBE2C	2.32773	7.14108e-06
CCNB2	2.26661	8.45567e-06
CDCA5	2.16573	1.03147e-05
SFN	2.1597	3.92828e-07
KRT7	2.14548	0.000164738
ESM1	2.11567	3.65125e-06
TTK	2.08836	3.98123e-06
GJB2	2.07739	0.000886536
TPX2	2.03855	1.32299e-05
TMEM74B	2.03482	3.75871e-05
UHRF1	2.02682	2.44558e-05
ASPM	2.02388	2.66128e-05
PRC1	1.99964	8.80586e-06
KIF20A	1.9943	1.07647e-05
KRT8	1.96818	2.12916e-06
CELSR3	1.96812	6.89834e-05
E2F2	1.95961	1.99432e-05
SLC4A11	1.95797	1.94008e-06
NCAPG	1.93958	1.032e-05
CDT1	1.93909	5.07136e-06
AURKB	1.93027	1.44706e-06
GINS2	1.92394	1.50645e-06
AURKA	1.8627	2.2418e-05
TK1	1.85921	2.09935e-05
TRIP13	1.85855	3.53987e-05
CENPF	1.8367	3.16044e-05
ASF1B	1.82242	1.4396e-05
PVRL4	1.82121	4.40751e-05
HAS3	1.79752	0.000432256
FAM83H	1.79233	4.22965e-06
SNORD33	1.79167	0.000309492
IGFBP3	1.78261	0.000367791
ISG15	1.77424	0.000149925
EVPL	1.76991	0.000102924
ETV4	1.75058	1.83668e-06
CEACAM6	1.7447	0.0455007
CALML3	1.73715	0.00823011
CA9	1.7357	0.000684328
TNNT1	1.71897	0.00638271
CEP55	1.70224	0.000129263
PODXL2	1.68318	7.16208e-05
SPAG5	1.67658	3.54001e-06
TACC3	1.67267	0.00038887
TROAP	1.67182	2.83705e-05
CDS1	1.66379	2.50432e-06
POLQ	1.66076	2.43945e-05
HJURP	1.65952	4.0807e-06
MMP1	1.65609	0.0197344
LAD1	1.64673	5.87278e-05
SAPCD2	1.63794	2.63127e-05
LOC100507460	1.63327	0.00204573
PAFAH1B3	1.63221	9.69778e-07
SYNE4	1.63106	7.42085e-05
CAMK2N1	1.60964	6.35792e-05
DTL	1.60006	1.94921e-05
KRT19	1.59933	9.95751e-06
FUT3	1.58503	0.000171063
FABP6	1.5757	0.00377292
HOOK1	1.57109	1.75103e-06
KIF2C	1.56897	4.1814e-05
CBLC	1.56776	1.6292e-05
PRSS8	1.55842	0.00201442
SBK1	1.53642	0.000112493
CKAP2L	1.53582	8.58974e-05
RIPPLY3	1.5323	5.6391e-05
KIAA0101	1.52467	5.76927e-05
RAD54L	1.49615	3.60723e-05
NIPAL1	1.49236	0.00104954
CDH3	1.48855	0.000602223
MTFP1	1.48727	1.07808e-07
AGRN	1.48045	3.24846e-06
CENPM	1.47864	0.000124123
AATBC	1.47818	7.42621e-05
BUB1B	1.4763	5.58616e-05
EPHA1	1.47473	3.26547e-05
SPAG4	1.47245	4.75263e-06
FER1L4	1.46879	0.00694031
SLC2A1	1.46861	0.00102941
S100P	1.46015	0.00349673
TYMSOS	1.45312	3.28077e-05
IGSF9	1.45224	0.000501407
RAB25	1.43294	0.00107009
EPHB6	1.4293	0.00592807
DLGAP5	1.42755	0.00083189
TYMS	1.42706	0.000650507
TFAP2A	1.42439	0.00138242
EPS8L1	1.41879	2.02804e-05
FCRLB	1.41424	0.00850786
CDCA3	1.40618	0.000224985
UBE2S	1.40615	2.03865e-05
SLC6A8	1.39818	0.000991378
FGFR3	1.39803	0.022209
CDCA8	1.39758	0.000245891
STAP2	1.396	4.37876e-06
ZNF165	1.39306	1.50622e-05
PLA2G2F	1.37903	0.00178578
S100A2	1.36982	0.0242735
SDC1	1.36545	0.000351571
MCM2	1.36164	0.000704466
PFKFB4	1.34752	0.000627762
C17orf53	1.34391	1.68269e-05
CCNA2	1.33597	0.000759119
SOX4	1.3253	6.34161e-05
SERINC2	1.32221	0.00162618
KRT16P3	1.32052	0.0305905
SLC45A3	1.31591	0.00119061
CDK1	1.3137	0.00156806
ANLN	1.30527	0.000781727
GSK3B	1.30239	5.62873e-09
PLXNB1	1.30215	3.53381e-05
HIST1H1C	1.29361	0.00954286
MMP10	1.28824	0.031305
SLC7A5	1.28291	0.00185935
LSR	1.28155	1.79411e-07
RNASEH2A	1.28155	1.07647e-05
BUB1	1.28039	0.000205392
HMMR	1.27961	0.000981611
MAPK13	1.27655	0.000345881
CENPN	1.27488	0.000198265
GNA15	1.27297	2.59526e-05
RHPN2	1.27155	0.00142203
PBK	1.27139	0.000427257
PARPBP	1.2713	0.000138827
PAQR4	1.26815	0.00037908
SLC52A2	1.2597	3.16275e-07
C19orf48	1.25803	3.35797e-06
TLCD1	1.25497	0.000565793
FGF11	1.25233	0.000113007
MELK	1.24676	0.00071303
ST14	1.24376	4.54514e-05
TMEM125	1.24094	0.000311418
PTK6	1.24058	0.00442613
H2AFX	1.2377	1.48521e-05
KNTC1	1.23558	5.1457e-05
HOXB9	1.23367	0.012468
JUP	1.23058	0.000180033
C16orf59	1.22824	3.97131e-05
ECE2	1.22767	7.11686e-06
HIST2H2AC	1.22182	0.00301117
KRT18	1.21524	0.00162287
CCNB1	1.20706	0.000312008
PHLDB3	1.20636	0.000111846
C19orf33	1.20576	0.0205881
MARVELD3	1.2047	4.0807e-06
RCC1	1.20252	0.000138783
FOXJ1	1.20236	0.0279323
MYH14	1.2023	0.000685639
RECQL4	1.202	0.00196965
CA2	1.19582	0.01728
FSCN1	1.19197	0.00482032
CABP4	1.19112	0.00128856
HMGB3	1.18967	3.34516e-05
C4orf48	1.18909	0.00243954
CLDN7	1.18906	0.00164674
TIMELESS	1.18773	4.0853e-05
CENPA	1.18673	0.0020271
PROM2	1.1863	0.0186021
SNORD55	1.18518	7.63195e-05
SEMA3F	1.18273	0.00411769
KIFC2	1.18012	0.00616356
FAM64A	1.17661	0.000656005
IL1A	1.17624	0.0465978
F12	1.17585	0.00192009
STXBP2	1.17385	6.35156e-05
NUDT8	1.1707	0.000205857
WASH3P	1.169	0.00621111
TRIM24	1.16706	0.000140359
RAB3IP	1.16358	0.00134782
C1orf106	1.15833	0.00486968
LPAR2	1.15833	3.16044e-05
CHTF18	1.15758	6.3839e-05
ABHD17C	1.15727	0.000100677
PTTG1	1.15412	0.00428309
ATAD3A	1.15273	1.94008e-06
RASSF7	1.15236	0.00342831
SCNN1B	1.14724	0.0391381
FLAD1	1.14679	3.68233e-07
TOX3	1.14542	0.00997434
CDC45	1.14539	0.000198265
PMM2	1.13742	2.14088e-08
PLXNA1	1.13433	3.86836e-05
ZDHHC23	1.13279	8.51988e-06
DHRS13	1.13161	0.00029956
KIF15	1.13112	0.0013269
CGN	1.12973	0.0236742
ATXN3	1.12945	0.00137446
VARS	1.12727	2.31987e-07
C1orf116	1.12564	0.015357
TSTA3	1.12264	1.89106e-06
HILPDA	1.12145	0.0014327
MEX3A	1.12003	1.21531e-06
EPHX3	1.11809	0.00472266
SHMT2	1.11709	9.68077e-05
KIF14	1.11636	4.83828e-05
NUP210	1.11627	0.000310512
STIL	1.11509	0.000312595
MYT1	1.10982	0.0345652
TNFRSF21	1.10836	0.000617915
EDARADD	1.10748	0.00127795
NT5DC2	1.10709	0.000223037
MFSD2A	1.10603	0.00235133
C14orf80	1.10403	2.87239e-06
LMNB2	1.10385	2.52539e-05
CXorf57	1.10148	0.0340307
WWC1	1.09985	0.00191148
ERCC6L	1.09885	0.000990467
PLEKHG6	1.09676	0.00217404
GPC2	1.09667	0.00164061
SLC5A3	1.09648	0.00165897
TLE6	1.09509	0.00382518
CHAF1B	1.09379	0.000364725
CAPN12	1.09197	0.00928243
DQX1	1.08985	0.000102924
TMEM54	1.08894	3.95611e-05
RDH13	1.0873	2.81452e-05
SLC29A2	1.08624	0.000765833
BAIAP2L1	1.08482	0.00313314
DUS1L	1.08473	2.32537e-06
GJB6	1.08439	0.0204976
RAP1GAP	1.08267	0.028894
MCM7	1.0803	1.37788e-06
IRF6	1.08006	0.00252104
FBXL6	1.07915	2.04607e-06
AUNIP	1.07742	0.000510945
KIF4A	1.07542	0.00053448
EPHA2	1.07439	0.00429314
TMC6	1.0733	0.00171999
GNL3L	1.07209	0.000345881
CAMSAP3	1.07176	5.65483e-05
PUSL1	1.07042	3.15918e-06
TRIB1	1.07012	0.00808969
ONECUT2	1.06655	0.00522123
FANCD2	1.06121	1.20875e-05
DECR2	1.05958	4.5936e-06
FOXM1	1.05591	0.000544801
CENPE	1.0553	0.00202067
HES6	1.05476	0.00299098
RNA18S5	1.05415	0.00114291
LRRC45	1.05327	1.01445e-05
RASEF	1.05312	0.00925702
CEP131	1.05194	0.000117316
CRB3	1.04791	5.8267e-06
HIP1R	1.04594	2.5315e-05
ELF3	1.0397	0.0210164
FAM84A	1.0383	0.0292013
SKA3	1.03761	1.0362e-05
VEGFA	1.03697	0.000146483
SLC25A10	1.03573	0.00145263
C19orf45	1.03503	0.00382287
TM7SF2	1.03491	0.00316006
ESPL1	1.0343	0.000285194
PPP1R14B	1.03303	7.56253e-07
CCDC64	1.02897	0.00412788
TRPV6	1.02648	0.0426346
GJB4	1.02564	0.00470525
SMC4	1.02352	9.99979e-05
BOP1	1.02339	0.000768263
MMP12	1.02255	0.0364532
BATF	1.02133	0.00331398
CDC25A	1.01876	0.000617915
WDR90	1.01867	7.9163e-05
ZNF593	1.01858	1.67715e-05
CDCP1	1.01648	4.0845e-06
SLC15A1	1.0163	0.00257316
PLK4	1.01376	0.00044607
BAIAP2L2	1.009	0.0435629
MIF	1.00764	3.831e-06
TP53I3	1.00724	0.000480353
DDIAS	1.00458	0.003872
PPP4C	1.0043	7.76108e-06
HIST1H2BH	1.00312	0.0099225
STEAP3	1.00136	0.000823536
RBP4	-1.0007	1.03178e-10
RPL10A	-1.00088	0.005482
TSHZ1	-1.00306	1.75103e-06
MPDZ	-1.00309	0.00145263
RPL17	-1.00367	0.000627127
RNASE1	-1.00573	0.0145298
PLN	-1.00658	0.00211988
BMP4	-1.00767	0.00163493
TMED7	-1.00806	0.0119943
GBE1	-1.00824	0.00171877
AMOT	-1.00958	0.0124595
NAALAD2	-1.01088	1.40144e-09
ADCYAP1	-1.01118	1.09697e-07
NRP1	-1.01127	0.000169581
TXNL1	-1.0113	0.00771866
CTSK	-1.01161	0.00688844
LSM6	-1.01224	0.000749308
ANTXR1	-1.01291	0.00206937
MNDA	-1.01333	1.38284e-05
SLC35F1	-1.01494	5.86621e-07
RUNDC3B	-1.01612	6.1736e-05
GFRA2	-1.01785	1.8626e-05
GABARAPL2	-1.01791	0.000778939
KANK4	-1.01833	0.000317885
FYB	-1.01873	3.14438e-05
MBNL2	-1.01961	0.0038411
C1orf21	-1.01964	0.00111116
CHPT1	-1.02021	0.014834
INHBB	-1.02139	0.000101598
NCAM1	-1.02161	6.94279e-05
OLFML2A	-1.02245	0.012688
NFE2L2	-1.02264	0.00228346
RPSAP52	-1.02288	0.00457998
NTNG1	-1.02327	3.76188e-06
CORIN	-1.02361	5.74045e-12
REM1	-1.02479	2.08435e-12
ATP8B2	-1.02497	3.26547e-05
CORO1C	-1.02542	0.00226622
FKBP5	-1.02615	0.00145263
AFF3	-1.02664	9.96304e-07
TPST1	-1.02694	0.00300204
IFIT2	-1.02697	0.00792134
PHYHD1	-1.0273	0.000390641
ZBTB4	-1.0283	7.35511e-06
TRPC1	-1.02855	0.00269041
TMEM123	-1.02912	0.0229917
SHANK3	-1.02994	0.000812531
RTN1	-1.03003	3.94874e-07
PIP4K2A	-1.03121	1.20875e-05
CLIP4	-1.03158	0.00083189
PLCL2	-1.03312	0.000169844
P3H3	-1.03339	0.0204141
ACTN1	-1.03467	0.014094
LRCH2	-1.03673	0.00346608
SNAP25	-1.03688	0.00023132
JAK1	-1.0377	6.17302e-05
RIMBP2	-1.03861	1.17564e-07
GLRX	-1.04027	0.00617189
MAGI2-AS3	-1.04085	4.71431e-05
NDUFB3	-1.04097	0.00109708
REV3L	-1.04218	2.7938e-05
POTEM	-1.04348	0.00100638
UBE2E2	-1.04364	0.0247334
TMCO3	-1.04424	0.00277916
LRP1	-1.04473	1.83296e-05
PDZRN3	-1.04494	1.80835e-06
ARHGEF10	-1.04506	3.61733e-05
NPM1	-1.04518	0.00106193
OAT	-1.0453	0.00114291
HLA-H	-1.04667	0.0229738
REEP2	-1.04733	0.000481767
PRKCB	-1.04818	0.00145263
SDCBP	-1.04891	0.00643291
CCSER2	-1.0493	3.82027e-05
FTH1	-1.04961	0.010448
VIPR2	-1.04994	1.67133e-05
EMP1	-1.05091	0.049037
PAK3	-1.05433	9.84344e-05
LYVE1	-1.0547	1.04696e-05
IFITM3	-1.05509	0.0122365
COL13A1	-1.05552	3.90822e-06
PDZD4	-1.05652	0.000312728
SNAI2	-1.05676	0.000526496
ADGRB3	-1.05824	3.91198e-09
C11orf73	-1.05948	0.000268
ST6GAL1	-1.06067	0.000191977
TMEM200A	-1.06079	0.00238122
TXNRD1	-1.06088	0.0234357
GPR183	-1.06148	0.0038411
ARID5B	-1.06148	0.00410842
OSTC	-1.06152	0.0177202
SSFA2	-1.06218	5.46999e-06
EHD2	-1.0637	0.00327059
AK4	-1.06736	0.0235808
PKD2	-1.06812	0.000243781
GNG2	-1.06855	7.90172e-10
CAV2	-1.06861	0.00390966
GPR171	-1.0687	0.00120885
LRIG1	-1.06888	0.0122537
LCP2	-1.06891	0.00146938
SCARA3	-1.07064	0.000348364
SIRPA	-1.07133	0.00482523
LY86	-1.07179	0.000431064
LYZ	-1.0723	0.0328093
RAMP1	-1.07267	0.00109708
CHP2	-1.07303	0.0447871
IL33	-1.07318	0.00241634
PRSS23	-1.07391	0.00698192
YAP1	-1.07418	0.000719074
IL1R1	-1.0743	0.00135888
DACH1	-1.0753	1.21901e-07
GCSH	-1.07582	0.000515792
COL5A2	-1.07597	0.0142702
ECI2	-1.07609	0.000171063
EIF4E	-1.07706	0.000325651
SORCS2	-1.07867	2.47319e-05
ACSL4	-1.079	0.00302208
PNPLA7	-1.07939	0.0114822
KLHDC1	-1.07979	5.28651e-05
MXRA8	-1.08067	5.46999e-06
CFH	-1.08133	0.00128395
PLEK	-1.08139	0.00886482
CIPC	-1.08279	0.00019515
FAIM2	-1.08321	2.8468e-09
HERPUD1	-1.08336	0.000704963
HDAC4	-1.08385	0.00028076
MID2	-1.08391	4.65509e-05
IQGAP1	-1.08479	1.14551e-05
STMN3	-1.08482	0.00622546
HHIP	-1.08503	9.40563e-09
PJA2	-1.08627	2.84268e-05
SETBP1	-1.08797	0.00594836
COMMD6	-1.08812	0.000342421
EHBP1	-1.08827	4.71889e-05
ADAMTS5	-1.08912	7.09591e-10
RDH10	-1.09115	0.00254165
TIMP3	-1.09152	3.27849e-12
CPNE8	-1.09279	0.00010022
NDP	-1.09348	0.000164738
EOMES	-1.09615	0.00479866
SAMD5	-1.09627	0.000290665
TGM2	-1.0963	0.0148343
GAS7	-1.09703	2.29615e-07
PRDX3	-1.09791	0.0125442
PRNP	-1.09821	0.00375101
PNMA1	-1.09858	0.000854279
CPA6	-1.09933	6.30908e-06
IFITM2	-1.09973	0.00294299
GVINP1	-1.10009	0.00737464
NDUFA5	-1.10012	0.00283872
PARVG	-1.104	0.000617915
COL8A1	-1.10424	0.00427674
ACAP1	-1.10448	0.00384442
ITGAV	-1.10512	0.000222
GZMK	-1.10688	0.000412775
MMD	-1.10818	0.00728348
OAF	-1.10827	0.000225354
PCSK5	-1.10858	2.47008e-05
RDX	-1.10861	0.00335194
BNC2	-1.11018	0.000981956
B4GAT1	-1.11082	8.46454e-06
SOBP	-1.11088	0.00141087
DOCK11	-1.11179	0.00207848
HLA-F	-1.112	0.012548
C1QTNF7	-1.11245	5.10465e-09
GZMA	-1.11327	0.000867538
NUDT21	-1.11364	0.00159142
CYBB	-1.11385	3.14438e-05
SPIRE1	-1.11412	0.00053448
SLC24A3	-1.11515	0.00277475
ATP6V0E1	-1.11533	0.000772963
RPL36A	-1.11597	0.0497937
KLRB1	-1.11748	5.62195e-09
CD6	-1.11809	0.00686485
ESR1	-1.11897	4.70379e-06
PREPL	-1.12191	5.81886e-05
AIDA	-1.12288	1.01775e-05
ANGPTL7	-1.12345	3.34453e-08
MS4A7	-1.12358	0.00162173
CHST15	-1.12367	0.00909474
TCEAL7	-1.12385	9.74908e-08
CKB	-1.12579	0.0434715
ZBTB20	-1.12612	8.27026e-06
RNF130	-1.12612	8.16856e-06
S1PR1	-1.12615	1.76068e-08
PPP1R12A	-1.12767	0.0007105
ABCB1	-1.12891	9.6435e-09
RASAL3	-1.12942	0.00485867
PLA2G4A	-1.13085	0.00221206
MTURN	-1.13094	0.000532622
PTGR1	-1.13315	0.022964
DDIT4L	-1.13345	1.86936e-05
TMEM100	-1.13448	1.03133e-05
MCAM	-1.13636	0.000546199
PQLC3	-1.13682	0.000319519
FSTL1	-1.13852	0.0032123
WNT5A	-1.13861	0.0470292
HLA-B	-1.14018	0.0130521
DNAJB4	-1.14212	4.79103e-06
OSBPL10	-1.143	0.00838208
SGCA	-1.14348	0.00336713
NEFH	-1.14436	0.00845434
RECK	-1.14461	9.99821e-10
ROCK1	-1.14506	0.0013554
GPR15	-1.14736	9.05394e-09
FAM43A	-1.14745	7.9825e-05
EIF1B	-1.14912	0.000455791
NKG7	-1.1493	0.000613868
KLF2	-1.15333	0.00306926
HTRA1	-1.15964	0.00109622
F10	-1.15976	9.45114e-09
GAP43	-1.15997	8.25249e-07
PKDCC	-1.16	0.00330732
BTF3	-1.16082	0.00115642
AP3S1	-1.16155	0.00299704
KLHL5	-1.16276	0.00159853
CBX7	-1.16312	0.000164738
HNRNPA1	-1.16458	0.00323009
FCER1G	-1.16464	0.00099728
EBF1	-1.16624	0.00061422
STX2	-1.16748	1.61182e-05
EFHD1	-1.16836	0.00273439
RHOB	-1.16839	0.00630072
SELP	-1.16909	2.0878e-05
COPS2	-1.16982	0.000120785
HLF	-1.17067	3.63306e-09
TEK	-1.17224	1.87129e-08
NFIB	-1.17233	0.00780362
ADTRP	-1.1727	0.0118123
GABARAPL1	-1.17348	1.12579e-05
HACD1	-1.17555	0.00169091
PRKAR1A	-1.17788	0.000111942
CNTNAP1	-1.17879	1.20875e-05
LANCL1	-1.18179	6.41273e-05
XKR4	-1.18312	8.63562e-08
TNFSF12	-1.1853	1.87216e-06
LMO3	-1.18558	0.0115891
PPM1K	-1.18664	1.36302e-05
ZNF385D	-1.19082	1.52798e-06
PDE4D	-1.19179	0.000176461
CYP2U1	-1.19215	3.40257e-11
ENDOD1	-1.19503	0.000184528
SOX8	-1.19548	1.08054e-05
CX3CL1	-1.19555	0.0128057
TMEFF2	-1.19697	1.55141e-07
C1orf162	-1.19764	0.000270343
SLCO2A1	-1.19764	0.00119491
DCUN1D4	-1.19782	0.000228167
S1PR3	-1.1987	0.000717689
FXYD1	-1.19994	8.53801e-11
ITK	-1.20067	1.54851e-05
CALCA	-1.20079	3.56539e-10
F13A1	-1.20082	0.000120923
LGALS4	-1.20248	0.0420574
ESD	-1.20442	1.75613e-05
TUBB6	-1.20512	0.00857611
CD37	-1.20627	0.00112664
SLCO2B1	-1.20903	3.13781e-06
BMP5	-1.21009	7.12849e-06
SLC40A1	-1.21236	7.81228e-08
PODN	-1.21242	0.00554841
STAT4	-1.21303	1.24839e-06
SORBS2	-1.21488	0.000412008
PTH1R	-1.21555	8.63868e-05
TNFRSF19	-1.216	1.53023e-06
GZMH	-1.221	9.68077e-05
RERG	-1.22182	5.23266e-05
HLA-DPB1	-1.22327	2.4898e-06
LMBRD1	-1.22485	0.000256877
RRAS	-1.22594	0.00247489
KDELC2	-1.22673	7.63195e-05
ELOVL5	-1.228	0.00158685
COL21A1	-1.22873	0.000250569
STXBP6	-1.23476	3.54001e-06
NUPR1	-1.23542	0.0264525
IRAK3	-1.23709	0.00143793
MT1X	-1.2377	0.012693
LIPA	-1.2443	0.00023929
MYOT	-1.24491	5.94744e-08
TBC1D10C	-1.24518	0.00137508
TMEM176A	-1.24845	0.00023132
C2orf88	-1.24852	2.044e-05
LOC643733	-1.25009	5.34422e-08
CAP2	-1.25073	0.00333975
DACT1	-1.25097	0.000408364
VIP	-1.25173	6.93177e-05
SLC39A6	-1.25303	0.00190251
ITPR1	-1.25418	0.000845069
TP73-AS1	-1.25555	0.000565548
CD163	-1.25567	7.63195e-05
AIF1	-1.25661	0.00041661
PDE7B	-1.2567	0.00139307
TMEM158	-1.258	0.023045
CYGB	-1.26052	4.41421e-05
MSN	-1.2617	0.00190251
TLR1	-1.26215	1.92778e-09
C3orf70	-1.26215	0.00149302
EMCN	-1.26236	6.41131e-09
POTEKP	-1.2663	0.00481081
CD248	-1.26806	0.00168478
FAM171A1	-1.26936	0.00162106
FAM110B	-1.26945	6.86656e-07
KCTD12	-1.27033	0.000532622
ADCY4	-1.27033	9.77622e-05
TSPYL1	-1.27052	0.000313353
CD14	-1.27161	0.00245469
LY96	-1.27879	0.000897494
HEPACAM	-1.27936	8.981e-12
GFRA3	-1.27973	4.71431e-05
CTSO	-1.28012	0.000100766
DEGS1	-1.2803	0.000484521
MXRA7	-1.28061	5.76927e-05
DNASE1L3	-1.28076	1.29514e-10
COBL	-1.28109	3.91202e-05
ARMCX1	-1.2863	0.000429786
C4orf3	-1.28633	3.48286e-06
LGI4	-1.28679	3.25557e-08
FNBP1	-1.28852	0.000592995
CTSG	-1.28964	0.00142641
STMN2	-1.29006	1.88091e-05
ZNF536	-1.29188	1.04691e-15
ANXA5	-1.29379	0.000501845
BCL2	-1.29409	3.91321e-13
SYNC	-1.29545	0.000290796
TMEM245	-1.29558	5.54709e-06
DPYD	-1.29579	1.0361e-06
TRIM22	-1.30115	0.00147148
FAM155A	-1.30124	0.000138697
WLS	-1.30209	2.47319e-05
NPTN	-1.30264	7.99663e-05
AFAP1L2	-1.30282	2.67746e-05
TGFB1I1	-1.30297	0.00296989
AOC3	-1.30367	0.000909185
MYADM	-1.30452	0.000991663
CD164	-1.30555	0.00654267
BHMT2	-1.30603	3.49273e-07
KHDRBS3	-1.30624	0.00187844
ID3	-1.30815	0.00145834
IFI16	-1.30873	0.00143243
GPAT3	-1.30921	2.45171e-05
KBTBD11	-1.30921	0.000279736
GATA5	-1.31155	2.71109e-05
SPRY2	-1.31645	1.36312e-05
HDC	-1.32327	0.00125684
CLDN5	-1.3247	0.000142779
PPAPDC3	-1.32694	5.58145e-06
2018-09-07	-1.32703	0.00089472
MORF4L1	-1.32873	2.63161e-05
HLA-DOA	-1.33188	0.00135041
MGLL	-1.33306	1.45876e-08
ISLR	-1.33345	1.03133e-05
AQP1	-1.33385	0.000525128
WFDC1	-1.33448	0.00137727
TSC22D3	-1.33588	5.53073e-05
ATP8B4	-1.33606	2.76837e-05
IGFBP2	-1.33703	0.0165939
PDGFRB	-1.33703	0.00100004
RARRES3	-1.33742	0.0169562
CYYR1	-1.33864	3.54001e-06
CD8A	-1.34058	2.05857e-07
WAS	-1.34161	3.63677e-05
HSPB2	-1.34173	3.11775e-06
SPOCK1	-1.34188	0.00475574
LIMS2	-1.34482	0.00121506
NT5E	-1.34552	0.00089472
FLRT2	-1.34615	1.21901e-07
CACHD1	-1.34797	4.38747e-07
GSN	-1.34885	3.34728e-05
PPIA	-1.3493	0.0209093
NACAP1	-1.35036	0.000537708
ARHGAP9	-1.35355	4.33454e-05
ACACB	-1.35403	0.00201442
LAMA4	-1.355	0.0028147
UQCRC2	-1.35673	4.32948e-05
NLGN1	-1.35961	1.20368e-05
CPQ	-1.35976	2.74799e-06
CD74	-1.36782	0.00349326
SH3BGRL	-1.36788	0.00150176
EGR2	-1.36879	0.00296989
GSTM5	-1.36985	1.68546e-05
SYNPO2	-1.37048	0.000475863
C1QC	-1.3707	0.00211669
PALM	-1.37139	0.00511443
SFRP1	-1.37591	0.00999077
TNFAIP8L3	-1.37639	0.000110001
SYT11	-1.37742	5.20455e-05
LITAF	-1.38206	0.0001619
ACAT1	-1.38233	6.33579e-05
PRDM8	-1.38897	0.000205747
HSPB8	-1.38936	0.0377083
PELI2	-1.38945	6.28103e-05
HOXA13	-1.38945	0.000852587
SCGB1A1	-1.39145	0.00175463
PLS3	-1.39148	0.000302857
NEXN	-1.39282	0.00174038
LGALS1	-1.39418	0.00457428
LPAR1	-1.39524	1.21321e-05
VCAM1	-1.39845	1.99679e-10
DOCK10	-1.40076	6.87079e-07
RNF145	-1.40312	2.47319e-05
RORB	-1.40452	1.95521e-09
CD93	-1.40539	0.000206108
NES	-1.40633	1.04521e-05
RNASE6	-1.40715	1.48075e-07
PLP1	-1.40852	1.36791e-09
FAM198B	-1.41197	8.94163e-07
PPAP2B	-1.41421	7.97752e-08
MAPRE2	-1.41536	0.000117016
SSPN	-1.41633	3.95611e-05
DUSP1	-1.41906	0.0393835
TMTC1	-1.42045	6.77065e-07
IGFBP7	-1.42091	0.00246172
MFAP5	-1.42182	0.000383987
AXL	-1.42188	6.19198e-05
FZD7	-1.4223	1.24839e-06
GPNMB	-1.42291	0.0231897
FILIP1L	-1.42391	0.00234874
CHN1	-1.42721	6.27827e-10
GIMAP4	-1.43279	1.43993e-06
GIMAP8	-1.43482	4.94344e-07
CNN3	-1.435	7.14997e-06
ZFP36L1	-1.43545	0.000643264
ZBTB16	-1.43727	0.00169244
FZD1	-1.43818	9.21161e-08
GNG10	-1.43933	0.00101134
B2M	-1.44309	0.00119061
MT1A	-1.44633	0.00531088
RASD1	-1.44761	0.00347773
DOCK2	-1.44812	9.27177e-05
SLA	-1.44824	2.58306e-05
ADH1B	-1.44894	4.71913e-11
CFI	-1.45021	5.50543e-09
MYOM1	-1.45191	0.0107235
PIGR	-1.45218	0.0364791
SLC46A2	-1.45509	4.12357e-07
AOX1	-1.45788	2.31987e-07
ANGPTL2	-1.45961	0.00113635
PDPN	-1.46021	0.000118888
GNG7	-1.46027	9.95751e-06
EGR1	-1.46115	0.0208404
AHNAK2	-1.46185	0.039185
SCRG1	-1.46291	0.000664165
SMTN	-1.465	0.00814965
PLEKHA4	-1.46912	0.000852587
GFPT2	-1.46936	0.00172092
LMCD1	-1.47088	0.000941901
HLA-DMB	-1.47227	0.000474763
TSC22D1	-1.47318	2.53778e-06
TCF4	-1.47473	7.35644e-06
NFIA	-1.47518	0.000159037
FAM26F	-1.47558	1.8907e-05
C8orf4	-1.47809	0.0173811
JAM2	-1.48348	2.00688e-07
CD48	-1.4837	4.94093e-06
GAS6	-1.487	0.0005325
ZNF521	-1.48742	4.05118e-06
SYBU	-1.48876	5.8068e-06
CAV1	-1.49103	0.000778939
ANXA2P1	-1.49133	0.00207822
PEG3	-1.49148	0.00585132
F3	-1.49161	2.0573e-05
SLC9A9	-1.49188	7.10126e-08
ANG	-1.49236	0.000125395
SCN11A	-1.49721	0.00810667
SSC5D	-1.49864	0.000333855
C1QB	-1.50048	0.00171322
MPZ	-1.50079	1.17172e-07
FCER1A	-1.5057	1.17172e-07
FLNA	-1.50794	0.00253424
CTNNAL1	-1.50885	6.3876e-05
SPRY1	-1.51218	9.15848e-07
SLFN11	-1.51324	0.000198107
ITGB2	-1.51345	0.000553057
HNRNPA1P10	-1.51497	0.000301443
CYTL1	-1.51558	1.62424e-14
BOC	-1.51736	4.10037e-05
STAB1	-1.51991	3.17892e-05
GIMAP1	-1.52212	1.10908e-13
GIMAP7	-1.52303	3.10351e-07
SPEG	-1.52309	0.0085609
RGS5	-1.52312	0.00254254
RARRES2	-1.52439	0.000343333
TMED10	-1.52812	6.21335e-06
SFRP2	-1.53442	0.00638306
NELL2	-1.53448	9.42321e-06
PLAT	-1.53664	0.00983022
DDR2	-1.5367	1.30844e-05
ARHGAP15	-1.53706	1.44973e-08
TYROBP	-1.5387	0.000417815
P2RX1	-1.54015	0.00848417
OLFM4	-1.54239	4.38603e-05
APCDD1	-1.54282	4.10322e-05
NFIX	-1.54321	0.000302857
EPB41L2	-1.54536	2.1685e-09
PDGFC	-1.55358	7.23169e-09
CCL5	-1.55418	5.65483e-05
RBP1	-1.55445	0.00160234
AXIN2	-1.55482	9.03981e-06
ALDH1A2	-1.55533	0.00019477
AGR3	-1.55745	0.00250587
CDH19	-1.56052	7.5342e-07
MAP1A	-1.56121	4.30895e-05
SEMA3B	-1.56358	0.00029342
REEP1	-1.56542	0.000823677
COL3A1	-1.56661	0.00130057
SORCS1	-1.56788	4.04961e-14
PRRT2	-1.56815	0.000402306
METTL7A	-1.57045	0.00327429
INMT	-1.57342	1.29919e-05
TGFBI	-1.57436	0.000232301
PAPPA	-1.57455	1.24169e-10
PLA2G4C	-1.57782	6.18476e-05
PRKCDBP	-1.57788	0.000329158
RHOJ	-1.57933	4.76751e-09
STOM	-1.58055	2.4898e-06
CD2	-1.58527	3.42766e-05
SERPING1	-1.58682	1.97367e-05
CSRP1	-1.58755	0.000435697
IRF8	-1.58994	5.79664e-06
LRRN4CL	-1.59033	6.53526e-11
MEG3	-1.5953	0.000171101
GAS1	-1.59997	0.000258666
RNF150	-1.60055	0.000908637
CTGF	-1.60297	0.0177019
MS4A6A	-1.60712	8.41728e-06
ADGRA2	-1.60779	1.96891e-06
ANXA1	-1.61267	0.00511443
GYPC	-1.61479	1.36728e-05
COL14A1	-1.61879	2.05365e-13
SNCA	-1.61945	4.31386e-10
CPVL	-1.62252	4.55237e-06
RAB3IL1	-1.62279	2.71164e-07
TSPAN7	-1.62503	4.93508e-07
FBLN2	-1.62506	5.41714e-05
CPXM2	-1.62918	0.00130057
GLT8D2	-1.63085	2.9154e-08
HCST	-1.63306	7.83148e-06
FAM162B	-1.63815	3.54001e-06
OLFML1	-1.64297	7.90172e-10
TSPAN8	-1.64594	0.0113475
PRICKLE2	-1.64809	1.18143e-05
COL6A3	-1.65824	0.000661372
PAM	-1.66982	2.63865e-06
CSF1R	-1.67533	1.86936e-05
EDNRA	-1.68088	7.86976e-06
PRICKLE1	-1.68855	2.96e-05
COLEC12	-1.69303	5.94744e-08
FBLN5	-1.69315	1.00499e-11
NBEA	-1.69764	1.43556e-06
ABI3BP	-1.70036	1.73638e-05
RGS11	-1.7033	0.000415466
IL7R	-1.70494	2.23862e-06
HSD17B6	-1.705	2.28128e-05
ASPA	-1.70545	3.82898e-13
PPP1R14A	-1.706	0.000210664
C1QA	-1.71042	0.000579745
NDN	-1.71209	4.30895e-05
JAZF1	-1.7123	4.37876e-06
LDB2	-1.71903	1.18004e-08
GJA1	-1.71976	0.000464651
SCARA5	-1.72342	3.74535e-07
EMILIN1	-1.72824	9.60022e-06
MAMDC2	-1.72948	0.000143129
PID1	-1.73345	1.83323e-15
TCF21	-1.73818	8.65813e-07
EVA1C	-1.74355	4.38747e-07
RGL1	-1.74455	1.71703e-08
ROR2	-1.74642	2.60864e-05
CCL19	-1.75118	0.000500777
CCL2	-1.76497	0.000545571
MT2A	-1.76539	0.00285194
COL6A2	-1.76636	0.000111567
PDGFD	-1.77264	8.56894e-09
ALDH1A3	-1.77709	0.00100004
ZAK	-1.78458	3.48673e-05
EFEMP1	-1.7903	4.69751e-10
GPM6B	-1.79461	7.76329e-12
LMOD1	-1.7963	0.00029342
PDE5A	-1.79779	1.71005e-07
TGFB3	-1.79821	8.72961e-05
COL5A1	-1.80312	3.29222e-05
CGNL1	-1.80706	0.000212752
LIFR	-1.81036	3.89266e-11
FAM129A	-1.81561	0.00239147
THBS2	-1.81818	0.00401088
PCOLCE2	-1.81842	5.54298e-06
AP1S2	-1.82097	8.53311e-07
ITGA8	-1.82521	2.47319e-05
TSHZ3	-1.82567	3.0403e-06
CYP27A1	-1.82988	1.75103e-06
ADAMTS8	-1.83006	3.95074e-06
LAMC3	-1.83015	1.75103e-06
RGS1	-1.83239	0.00224254
SRGN	-1.84155	0.000149925
PROS1	-1.84573	1.34695e-07
AMICA1	-1.84921	5.54709e-06
PAMR1	-1.8493	4.40754e-10
LGALS3	-1.84939	2.044e-05
GLIPR2	-1.85127	3.53987e-05
MGC24103	-1.85391	0.000159538
FGL2	-1.85467	1.27141e-06
MT1M	-1.85497	1.14085e-06
RELN	-1.85612	1.13561e-08
COL15A1	-1.85715	1.14085e-06
C3	-1.85761	0.00129153
CASQ2	-1.86594	0.0018938
COL6A1	-1.86873	0.000279736
PRPH	-1.87339	1.7818e-08
FGF9	-1.87582	1.12626e-08
DKK3	-1.87633	5.35385e-08
MAP1B	-1.88358	1.94008e-06
FXYD6	-1.88821	0.000150735
UCHL1	-1.88961	0.000478364
SPARC	-1.90394	3.92857e-06
PMP2	-1.90906	2.58681e-11
CXCL12	-1.91388	1.23923e-07
PTGIS	-1.9163	0.000602223
TGFBR2	-1.92164	9.32095e-08
OLFML3	-1.92515	2.63611e-09
MSRB3	-1.93076	7.19931e-05
ZCCHC24	-1.94142	6.85449e-08
ACOX2	-1.9563	5.54709e-06
HBB	-1.96861	0.000324662
ALDH2	-1.97324	8.48072e-06
PTRF	-1.97633	8.97292e-05
MATN2	-1.98476	8.72961e-05
COL1A2	-1.99703	9.09984e-05
KANK2	-1.99821	1.00841e-06
ADAMTS1	-1.99888	5.31415e-06
LHFP	-2.00182	3.8241e-07
IL6ST	-2.01379	7.96435e-08
LTBP4	-2.0233	3.66585e-07
RERGL	-2.02488	7.29262e-08
PLSCR4	-2.03161	1.51322e-09
FOXF1	-2.03733	1.5126e-06
GPX3	-2.04288	2.89274e-05
FERMT2	-2.0497	3.00331e-05
WIPF1	-2.0527	4.12357e-07
EPDR1	-2.06524	9.81532e-06
SERPINE2	-2.07082	0.000371009
CRISPLD2	-2.07176	3.8241e-07
SDPR	-2.07618	2.09473e-06
PI16	-2.08624	5.41744e-08
GHR	-2.09139	1.09138e-10
SELM	-2.10676	4.75022e-05
ALOX5AP	-2.10809	2.74075e-06
CYP1B1	-2.1117	2.52539e-05
DPYSL2	-2.11385	1.29652e-07
MAOB	-2.11509	2.02435e-08
HLA-DRB5	-2.12076	0.0091969
KLF9	-2.12497	8.04255e-06
GATM	-2.12521	3.10351e-07
TMEM119	-2.13467	2.77063e-06
EMP3	-2.13697	2.03798e-06
IGFBP6	-2.13764	4.37547e-06
TNC	-2.13873	4.75263e-06
HLA-DRB3	-2.14052	4.38603e-05
RBPMS2	-2.14479	0.000625273
PARM1	-2.15833	3.84012e-05
CDH11	-2.16067	7.5342e-07
A2M	-2.16294	1.44015e-06
TPM2	-2.16488	7.68842e-05
TPM1	-2.17564	0.000137934
GNG11	-2.18248	5.08246e-09
SERPINF1	-2.1853	4.74171e-08
CLEC3B	-2.18652	1.22186e-09
CPE	-2.18858	5.01413e-08
DIXDC1	-2.19067	9.31419e-09
OLFM1	-2.1917	8.30824e-15
CLIC4	-2.19652	1.48075e-07
C1S	-2.19876	8.62747e-07
CNRIP1	-2.21203	1.03585e-09
GFRA1	-2.22045	4.93168e-11
MGP	-2.22512	0.000428806
MRGPRF	-2.23379	3.14438e-05
ADH1A	-2.24045	0.000880017
SH3GL2	-2.25197	6.22552e-05
TIMP2	-2.25267	9.68064e-08
PDLIM3	-2.26903	0.000121037
PDGFRA	-2.27106	2.28313e-08
LPPR4	-2.27273	1.04691e-15
COL16A1	-2.27279	3.15446e-06
JAM3	-2.2817	6.37065e-07
ENPP2	-2.29088	3.45339e-09
AEBP1	-2.29512	1.8907e-05
DPYSL3	-2.30415	0.000188814
ZEB2	-2.31636	4.3088e-09
ANTXR2	-2.31758	6.88997e-07
MYL9	-2.32733	9.25229e-05
RASL12	-2.33364	8.25249e-07
SGCE	-2.33573	1.971e-07
BIN1	-2.33836	2.06972e-06
HLA-DRA	-2.347	4.77353e-05
IGFBP5	-2.35145	0.000923698
DACT3	-2.36055	1.91102e-06
HLA-DRB4	-2.3713	3.27562e-06
SBSPON	-2.37336	4.33454e-05
TAGLN	-2.38052	2.47319e-05
CCND2	-2.38909	2.87239e-06
EPB41L3	-2.39118	1.94279e-06
TMOD1	-2.42873	1.0795e-08
NR2F1	-2.43421	2.01704e-10
PALLD	-2.43739	8.41728e-06
PDK4	-2.44961	1.75103e-06
KCNMB1	-2.44979	1.8907e-05
DPT	-2.45642	4.93168e-11
ACTA2	-2.46055	3.50542e-06
CLIP3	-2.46318	2.36083e-07
C2orf40	-2.47152	9.75793e-06
PMP22	-2.47324	3.36338e-07
NDNF	-2.47933	2.15755e-12
HLA-DQA1	-2.48397	5.09823e-06
ITM2A	-2.50676	5.137e-12
VIM	-2.50779	3.48751e-07
SMOC2	-2.54	1.70626e-06
HLA-DPA1	-2.56897	1.64283e-06
CYBRD1	-2.56967	2.28313e-08
CPED1	-2.57227	5.90444e-09
CALD1	-2.58318	3.36372e-05
ACKR1	-2.58627	1.17564e-07
COX7A1	-2.64106	1.63852e-08
PTGS1	-2.647	7.09655e-05
SORBS1	-2.65391	1.94008e-06
SEPP1	-2.66736	1.87542e-07
RGS2	-2.67609	2.49803e-06
SLIT2	-2.67648	2.63044e-12
ATP1A2	-2.67882	4.65478e-07
FHL1	-2.69836	1.31972e-05
LUM	-2.74152	1.86936e-05
PRAC1	-2.74361	6.87079e-07
DCN	-2.75052	5.35385e-08
CFD	-2.79936	7.06563e-08
SERPINA3	-2.81803	9.5267e-06
MOXD1	-2.8303	9.20352e-14
SPON1	-2.85685	1.17564e-07
PTGDS	-2.85903	1.22744e-08
ACTC1	-2.86658	0.000568335
HLA-DRB1	-2.88815	0.000139501
TCEAL2	-2.92358	1.2143e-09
PLAC9	-2.92988	2.8468e-09
ISL1	-2.9737	1.59812e-08
SPARCL1	-2.98315	2.32364e-07
HSPB6	-2.99206	5.99561e-07
ABCA8	-3.001	8.30824e-15
APOD	-3.01515	1.31961e-07
JCHAIN	-3.02076	2.63161e-05
SYNM	-3.03579	2.22173e-06
C7	-3.04076	6.41832e-08
PGM5	-3.06364	5.77801e-06
CRYAB	-3.08536	3.16275e-07
MFAP4	-3.20109	1.43136e-07
ACTG2	-3.20318	3.53987e-05
FAM107A	-3.2113	3.2341e-13
PRUNE2	-3.26179	6.12913e-07
DES	-3.34742	3.46717e-05
CNN1	-3.40488	1.20875e-05
ALDH1A1	-3.47482	4.74241e-12
MYH11	-3.58118	1.80835e-06
PCP4	-3.61061	1.24839e-06
FLNC	-3.62985	1.43556e-06
SRPX	-3.75676	3.91321e-13

## Sheet: GSE40355
	logFC	adj.P.Val
HIST1H1B	6.31793	1.7e-05
CDT1	5.72345	9.52e-06
NEK2	5.68789	1.5e-05
MAGEA9	5.62421	0.0116832
UBE2C	5.53115	0.000173813
BIRC5	5.45833	6.58e-05
KIFC1	5.36837	3.17e-05
HIST2H3A	5.1536	2.97e-05
CCNB2	5.12535	0.000155963
CDC25C	5.11233	5.06e-06
SPERT	5.07565	1.28e-05
KIF14	5.06416	3.2e-06
TTK	5.05844	7.38e-05
KIF20A	5.01691	5.32e-05
SCNN1G	4.98324	3.26e-05
NXPH4	4.97095	0.00124725
FABP6	4.96615	0.000191731
F7	4.93075	0.0030121
MCM10	4.90189	3.56e-05
CDC45	4.85914	4.18e-05
LOC284837	4.85225	5.99e-07
MNX1	4.82811	0.000103922
CEP55	4.79818	0.000159937
CRH	4.7963	0.050349
TOP2A	4.79367	0.00305513
KRT12	4.79305	0.00409043
DLX6	4.78914	0.00032276
HIST1H2AI	4.74833	4.23e-06
TK1	4.73668	0.000350157
HTR2C	4.73311	0.0019323
ERCC6L	4.72192	4.03e-05
POLQ	4.71084	0.00010041
HIST1H2AL	4.70157	1.63e-05
EXO1	4.69613	0.000249492
PBK	4.69026	8.38e-05
WDR72	4.68561	6.77e-05
C15orf42	4.68464	0.000137532
CKAP2L	4.65981	5.26e-05
MEX3A	4.65689	3.28e-05
HJURP	4.6527	0.000197367
KIAA0101	4.63593	0.000230716
POTEB	4.63196	0.0169528
FGFR3	4.6162	6.09e-05
DLGAP5	4.60604	0.000444778
WISP3	4.60338	0.00238042
INA	4.5775	1.78e-05
HMMR	4.57165	0.000268003
MELK	4.54572	0.000658357
ASPM	4.54127	6.68e-05
SNX31	4.53304	2.13e-05
EEF1A2	4.51906	0.0021733
CTSE	4.51367	0.00868807
CNGB3	4.49661	2.07e-05
CDK1	4.47868	0.000741487
POTED	4.47327	0.00339457
RAD54L	4.45669	0.000318194
CDCA8	4.4448	8.42e-05
CENPF	4.44188	0.000546309
CLSPN	4.41963	0.000163231
DTL	4.40592	0.000293979
DLX5	4.39271	6.22e-05
NUSAP1	4.36889	0.000209915
PVRL4	4.35165	5.18e-07
MKI67	4.35071	1.11e-05
KRT20	4.34308	0.0130656
MAGEA4	4.3303	0.015133
RAB3B	4.32619	0.00315033
CCR7	4.31546	0.00373669
CHRNA4	4.2977	0.0267208
LRFN2	4.27479	4.76e-06
FOXJ1	4.25801	0.00919704
CENPA	4.25571	0.00187657
DQX1	4.24218	0.000361124
LOC100130778	4.23515	0.0171542
HIST1H3B	4.23262	7.08e-05
RHBG	4.22677	0.00075606
SCNN1B	4.22369	0.000108757
MAGEA1	4.22044	0.0206309
LOC100133306	4.2203	1.13e-05
OR4N4	4.18761	0.00018387
CDCA5	4.18022	0.000227396
LOC283028	4.16849	0.000660991
GJB7	4.16167	1.85e-06
FUT3	4.15949	0.0124746
ESM1	4.13419	0.00256161
C1orf135	4.12925	0.00169819
CASC5	4.11773	3.87e-06
SPAG17	4.09492	0.00158325
PSORS1C3	4.09278	0.00370627
KRTAP4-1	4.07855	4.68e-07
SNTG1	4.07008	0.00634185
BUB1B	4.06741	0.00021602
GJB6	4.06229	0.000302511
GTSE1	4.06143	0.000401626
BUB1	4.05316	0.000458381
SBK1	4.03924	0.00703733
IGSF9	4.03706	7.36e-05
TPX2	4.03672	0.000214741
LY6K	4.03494	2.69e-06
SGOL1	4.026	3.08e-05
MMP1	4.01981	0.0236054
GDPD2	4.01597	0.0279519
TP63	4.00582	3.48e-06
CDCA2	4.0018	0.000359523
C9orf140	3.99999	0.000835232
FOXM1	3.98472	0.00111366
SPAG4	3.95966	1.54e-05
FLJ46120	3.95325	0.00343131
C19orf46	3.94695	3.89e-05
FAM83B	3.94686	2.21e-06
TBX1	3.94292	2.27e-05
LOC100133131	3.93143	0.00251738
NUF2	3.91207	0.00328798
GGT8P	3.89461	0.00672769
TNNI2	3.88988	0.00183233
TOX3	3.88061	0.0013483
C19orf45	3.87229	3.62e-05
SPAG5	3.87129	5.61e-05
ZNF556	3.87111	0.0355586
RECQL4	3.86366	0.000108894
PM20D1	3.85742	0.0596153
AQP12A	3.84598	0.00511444
GGTLC1	3.83678	0.00559603
AGMAT	3.82827	8.62e-06
LOC440335	3.80947	0.000111558
DMRTA2	3.80884	0.00617718
WWC1	3.8077	6.28e-06
RAB11FIP4	3.80426	2.39e-06
PTPRR	3.79539	0.00028379
SPC25	3.79512	0.00236897
PLEKHN1	3.78614	1.45e-05
SLCO6A1	3.78177	0.0508652
CA9	3.75656	0.0200127
KIF2C	3.74899	0.000581055
IQGAP3	3.74882	8.7e-06
RHPN1	3.74807	3.72e-05
TCN1	3.74625	0.0388614
AURKB	3.74396	0.00313961
BRIP1	3.74173	0.000896685
FCRLB	3.73855	0.00426597
PKMYT1	3.73788	7.97e-05
LIPC	3.73614	0.00867911
FMO9P	3.73451	0.0282899
SHCBP1	3.73186	0.00116308
KRTAP5-9	3.72483	8.08e-05
C20orf151	3.7243	1.76e-07
BLM	3.71549	0.00041636
TACC3	3.71468	7.27e-05
XYLB	3.70696	2.11e-05
GINS2	3.70405	0.000838996
CENPM	3.6941	3.62e-05
LOC388553	3.69403	0.0632563
CDC20	3.69389	0.000294484
MTL5	3.68156	0.000383791
LOC100507421	3.67372	5.55e-05
ORC6	3.67075	0.000622609
GINS1	3.6697	0.0042416
SKA3	3.6694	0.00341706
PAFAH1B3	3.66894	0.000143396
ZWINT	3.66873	0.00094923
RAD51	3.66107	0.00179898
GATA3	3.65633	1.96e-05
SNAR-C3	3.65081	0.0207661
RNF186	3.64715	0.0244309
C4orf48	3.64542	4.84e-05
RDM1	3.64317	6.72e-07
SLC9A2	3.63999	0.00066022
CDCA3	3.63426	0.0006734
TNS4	3.6334	2.79e-05
CCNA2	3.62941	0.00028803
LOC283392	3.62822	0.0159697
MMP10	3.6092	0.054573
AURKA	3.60098	0.000365409
E2F8	3.59893	0.00186626
MSMB	3.59826	0.0966238
CENPK	3.59366	0.000758986
FAM183B	3.58013	4.37e-05
TFF2	3.57723	0.0276543
LAD1	3.57549	4.01e-05
ZNF730	3.57511	0.00071653
PTK6	3.57153	0.000164074
FGF11	3.56644	0.00015241
HIST1H2BF	3.56428	8.32e-05
ESRP2	3.54559	1.02e-06
PDE10A	3.54288	5.28e-05
NKX3-2	3.54189	0.00146307
CABS1	3.54146	0.0913179
SLC4A11	3.53854	0.00171247
LSR	3.53649	7.08e-06
LOC200726	3.52761	0.0292382
LOC254057	3.52277	2.24e-05
EHF	3.5195	4.32e-06
MYH6	3.51279	0.0596629
SDC1	3.50847	7.08e-05
VCX2	3.50425	0.00150574
IGF2	3.48874	0.0221789
VGF	3.48512	0.00225539
NMU	3.48332	0.000755309
C16orf59	3.47865	0.00146797
FAM183A	3.47303	1.29e-07
LOC645249	3.46944	0.00998261
ESPL1	3.4676	0.000350992
CBLC	3.4638	1.81e-05
ARHGAP8	3.46055	9.21e-07
E2F2	3.44868	0.00508194
LOC203274	3.44611	2.94e-05
KIF4A	3.44589	4.38e-05
ERV18-1	3.4414	0.00456872
SNAR-A3	3.43244	0.00209767
RAB25	3.43101	0.000623626
TMEM132A	3.41926	0.00219937
MAGEA2B	3.4121	0.020669
KRTAP5-7	3.41001	9.78e-07
HMGB3P1	3.40901	2.75e-05
ZNF695	3.39633	0.000151448
TRIP13	3.39462	7.65e-05
FERMT1	3.39167	4.54e-06
CXorf57	3.38215	0.00028906
GALNT14	3.38109	0.000617161
FXYD4	3.37906	0.00487182
PNPLA3	3.35709	0.00415607
BRCA2	3.35191	0.00136226
MLF1IP	3.34939	0.00218744
KIF15	3.34877	0.00602035
RSPO4	3.34676	0.000417638
GRHL2	3.34292	4.04e-07
ZIM2	3.34234	0.0424436
LOC100289650	3.33512	0.000467141
LOC143286	3.33367	0.00713763
H2BFWT	3.33054	0.0331609
PLA2G2F	3.32854	0.0106061
CENPO	3.32833	1.78e-06
FCHO1	3.3166	3.57e-05
SLC44A5	3.31548	0.0017447
RGL3	3.31396	4.79e-05
BHMT	3.31165	0.052759
MYBL2	3.31099	0.000470598
FXYD3	3.3105	0.00011865
C20orf46	3.30769	1.1e-05
PRSS8	3.3049	0.000354316
FER1L4	3.30178	7.66e-06
DLX4	3.29943	0.000977182
FLJ45983	3.29839	0.00032276
EPN3	3.29685	0.000157105
WNT3	3.29605	0.00271285
FANCI	3.29103	2.44e-05
FANCA	3.28695	0.000253942
OGDHL	3.28361	0.0083377
ARHGAP11B	3.28311	0.000141809
HOXB5	3.28111	0.0033965
ASF1B	3.28047	0.000102159
PFKFB4	3.28022	0.000464574
PHGR1	3.2799	0.0796748
ONECUT3	3.27975	0.01473
FAM155B	3.27251	0.00186525
SPINT1	3.27244	0.000337153
CYP2J2	3.27219	0.000321083
FAM64A	3.26838	0.0112217
EPHA1	3.26429	0.000527103
LOC100128950	3.25743	2.24e-05
RLN2	3.25675	0.00124207
FBXO41	3.25582	2.5e-07
CCDC64B	3.25309	1.55e-05
ANLN	3.24895	0.00581808
PPFIBP2	3.24507	1.07e-05
C11orf82	3.24224	0.000760641
CELSR3	3.24173	0.00390224
MAL2	3.23533	0.00403841
TDRD5	3.23522	0.00228239
POF1B	3.23454	7.98e-05
LOC613266	3.22904	0.0149137
TMPRSS2	3.22166	0.0019764
PROC	3.21681	0.00150013
CST6	3.20366	0.0215411
AGRN	3.20358	4.18e-05
MDK	3.20332	0.000344184
CNKSR1	3.20321	1.44e-05
LYPD6B	3.1993	0.000424321
VAV3	3.19876	4.99e-05
HMGB3	3.19453	9.16e-05
OIP5	3.19407	0.0115793
LOC254099	3.19183	0.00729122
UHRF1	3.18821	0.000159937
ITGB6	3.18306	0.000156874
RNF128	3.18302	0.00306391
AP1M2	3.18035	5.71e-06
TFCP2L1	3.17965	0.00117406
EZH2	3.17843	0.00162631
KREMEN2	3.1764	0.00206554
GJB2	3.17251	0.00381044
LOC100128477	3.15995	0.000155808
KIF11	3.15948	0.00276898
E2F1	3.15899	0.00623867
KRTAP5-8	3.15817	0.00176721
PKP3	3.15763	4.28e-06
S1PR5	3.15579	0.00374646
SEMA3F	3.15123	4.21e-07
PODXL2	3.14982	0.000159937
GRB7	3.14516	3.47e-05
B3GNT4	3.14304	0.00101269
ESRP1	3.14124	4.04e-07
MYBPC1	3.13666	0.0618418
ESCO2	3.13324	0.00104052
LOC285548	3.13286	0.00512944
GNGT1	3.13271	0.0606399
OR4D6	3.12392	0.00108456
FLJ11710	3.12148	0.000158201
UCA1	3.11707	0.0538084
PTTG1	3.11064	0.00233588
HSD17B1	3.1083	0.000311751
SKA1	3.10607	0.0195611
MS4A8B	3.10236	0.0996926
B4GALNT4	3.10186	0.0427952
LOC100132069	3.10105	0.0510879
ONECUT2	3.09951	0.0038641
LOC280665	3.09783	0.00332162
CIT	3.09283	0.000392816
C2orf48	3.09136	0.0153899
FASN	3.08784	0.000118277
PLEKHH1	3.08759	0.000117353
LOC643988	3.08556	0.000677783
KRT19P2	3.08265	0.0406945
KCNJ15	3.08108	0.000278184
GSG2	3.07825	0.00725746
NDUFA4L2	3.07659	0.011124
RAPGEFL1	3.07651	0.000371108
KRTAP4-2	3.0747	0.00039576
PRINS	3.06726	4.85e-05
CDH1	3.0672	0.00128449
CKMT1A	3.06627	0.000340876
IL20RA	3.06298	0.000103678
SLC1A6	3.05294	0.0536102
IKZF3	3.05124	1.45e-05
C1orf220	3.04733	0.000148287
NLRP7	3.04676	0.0572593
EPCAM	3.04591	0.00462299
C19orf77	3.04571	0.000969329
KRT8P12	3.04214	8.62e-05
SPC24	3.04139	0.000647004
NEIL3	3.03561	0.00483899
PABPC1L	3.03418	7.64e-05
MYCN	3.03221	0.0240055
LOC100128281	3.02926	3.27e-05
TROAP	3.02488	3.14e-05
TSTD1	3.02309	0.000823608
STON2	3.01948	0.00523484
LOC284930	3.01828	0.00267619
CABP7	3.01796	0.034553
HN1	3.01181	0.000262837
LOC728342	3.00973	0.0178434
ACY1	3.00372	0.000722758
LOC100127909	3.0014	9.75e-05
GPR149	3.00055	0.00328634
LOC100652764	2.99883	6.79e-05
LIN28B	2.99242	0.0302129
DEPDC1	2.99155	0.000864918
GPT2	2.98686	0.000651442
SIM2	2.9809	0.00675966
FLJ23867	2.97896	0.000311751
LOC100129297	2.97853	0.0288372
F12	2.97258	0.000681363
HELLS	2.97053	4.37e-05
ZBTB8B	2.96931	0.00652798
LOC574538	2.9656	0.0194287
UGT1A8	2.96509	0.00135257
C10orf129	2.96507	0.00047699
CXADR	2.96417	0.00260393
DIAPH3	2.96168	0.0010315
LOC100130009	2.95519	2.68e-05
B3GNT3	2.953	2.95e-05
MAGEA10	2.94588	0.0490091
C17orf96	2.94065	0.000484749
HIST1H3F	2.93954	0.000147543
MAPK13	2.93685	0.00132349
PRDM12	2.93583	0.00198498
FLJ39080	2.93499	0.0042348
GUCY1B2	2.93156	0.00761017
LGR5	2.9313	0.0169613
RAB15	2.92805	0.00012815
PRR5-ARHGAP8	2.92777	0.000312456
CDC25A	2.92701	0.00275835
PRO0471	2.92525	0.0212648
KCNG1	2.92409	0.0120627
TMC4	2.92283	0.000526525
ATAD5	2.92041	0.000646671
HOXB6	2.91531	0.00627176
LOC400768	2.91385	0.093276
NUP210	2.90977	0.00514913
PTTG2	2.90901	0.000160858
LOC441268	2.908	1.63e-05
PPARG	2.90335	8.05e-06
ETV4	2.90289	0.0144487
IKZF2	2.90251	5.29e-07
SAMD10	2.89731	8.84e-08
UGT1A6	2.89703	0.00151519
TTC22	2.89687	0.00147007
LHX2	2.89474	0.051072
CYP2C18	2.89239	0.0283501
C3orf67	2.89034	0.0190255
AIFM3	2.88937	0.000268003
KLHL31	2.88858	0.00069629
TMEM191A	2.88809	8.67e-05
DHCR7	2.88622	0.000336995
TMEM163	2.88318	0.0130683
S100A7	2.88304	0.0125757
STK31	2.88198	0.00311921
ARHGEF35	2.87949	0.0048198
MCM4	2.87934	0.000463256
MCF2L-AS1	2.87886	0.000117416
CTAG2	2.87758	0.058576
POU5F1	2.87004	2.31e-05
CHEK1	2.86716	0.00547817
HOXC4	2.86707	0.0214227
PTTG3P	2.86604	0.0255215
UPK2	2.86391	0.0322973
SALL4	2.8618	0.0372175
UBE2T	2.86064	0.00503853
LYPD6	2.85849	0.000314363
FAM25A	2.85815	0.00117824
CFHR4	2.85122	0.0333645
FAM83H	2.84502	8.88e-05
ELOVL6	2.84318	3.29e-05
PACSIN1	2.84191	0.0333116
JUP	2.839	5.89e-05
ZNF816-ZNF321P	2.83743	9.55e-05
SNORA2A	2.8326	0.000278184
TMPRSS3	2.83179	0.0282704
LMNB1	2.83088	0.00018448
HOOK1	2.82295	7.48e-07
RMI2	2.8209	0.00171084
AP1G2	2.82017	1.78e-06
C1orf81	2.81952	0.00373032
NIPAL1	2.81739	4.2e-05
CDH26	2.81727	0.00477666
C16orf93	2.8148	5.35e-05
ZNF486	2.81285	9.75e-05
TCAM1P	2.81043	0.110593
UGT2B11	2.80589	0.00921031
SH2D3A	2.79945	0.00033778
ARHGAP11A	2.79405	0.00171637
ACOXL	2.79196	0.00559603
STAP2	2.7913	4.18e-05
ABCG8	2.79048	0.000987468
SLC10A2	2.78749	0.000244174
NADSYN1	2.78747	4.13e-06
IDAS	2.78316	0.000792002
USP18	2.77891	0.0147397
SLC30A2	2.77689	0.0646017
TIMELESS	2.7768	0.000437721
SIX1	2.77649	0.00350688
EPS8L1	2.77637	0.00112021
CCDC150	2.77497	0.0222383
LOC100128191	2.77284	2.65e-06
HIST1H2AM	2.76726	3.55e-05
LOC100289094	2.76452	0.0107109
PDE6A	2.76084	0.00252882
GRHL1	2.75485	1.13e-05
MATL2963	2.74858	0.00121603
MACC1	2.74841	0.008733
HSP90AB4P	2.74813	0.0018509
POC1A	2.7458	0.00449998
LOC84856	2.74296	0.00448687
ZNF503-AS2	2.73976	0.000104748
FLJ39632	2.73877	0.00122156
PLK1	2.73754	0.0013623
PRC1	2.73579	0.00690736
PVRL1	2.73517	0.00150775
CCNE1	2.73365	0.0022013
SNCG	2.73211	0.00284778
ERBB3	2.73015	1.1e-05
ZBTB7C	2.72736	0.00247723
SLC15A1	2.72399	0.00103388
CCNB1	2.72367	0.000660991
LOC399815	2.7227	0.000693825
ALOX12	2.72186	0.0742172
ERVV-2	2.72004	7.42e-06
C19orf33	2.71981	0.00134366
UGT2B10	2.71845	0.0132589
RAB3IP	2.71244	0.000337453
KRT7	2.7118	0.000123121
CDC7	2.71108	0.00378575
TMC6	2.7093	4.2e-05
LOC497257	2.70833	4.77e-06
IGFL1	2.70798	0.0654177
LPAR5	2.70254	0.000293761
HAVCR1	2.70244	0.102849
GSDMB	2.69597	0.000897154
FAM72D	2.69443	0.0249927
TGIF2LY	2.69338	0.00940896
CHTF18	2.68888	3.91e-05
CRB3	2.68763	0.000444778
LCN15	2.68564	0.0673469
CXorf22	2.68333	0.051294
TBX2	2.68089	3.61e-05
SSH3	2.67468	0.00328798
UGT2B7	2.67339	0.0734195
BORA	2.67255	5.28e-05
LHX1	2.67123	0.0180628
EVPL	2.66935	0.000349828
DNAJB13	2.66778	0.00808037
PRSS16	2.6675	8.21e-05
TMEM79	2.66614	0.000557488
GPRIN2	2.66472	0.011265
LOC440117	2.6642	0.00730675
FLJ45482	2.66236	0.000272555
DENND2D	2.66189	0.0038247
STIL	2.66129	0.0016652
ORC1	2.6585	0.0132366
SPRR1B	2.65692	0.00238129
CDCP1	2.65685	0.000106771
C1orf195	2.65602	0.000156736
FRAS1	2.65503	0.000447709
GPC2	2.65467	0.00277622
RIBC2	2.65325	0.0104122
TMEM125	2.65102	0.000681559
SH2D4A	2.64798	0.00137564
BRI3BP	2.64693	4.5e-05
MREG	2.64686	7.52e-05
DMKN	2.6461	0.00365933
CDH3	2.64565	0.00223269
ELMO3	2.64404	6.28e-06
FBXO27	2.63997	0.00152579
FAM72A	2.63776	0.0572285
SLC30A10	2.63581	0.0317632
LOC115110	2.63524	0.00549762
KPRP	2.63217	0.0311042
CTSL2	2.62696	0.0441604
ANKRD5	2.62625	2.56e-05
RTKN2	2.62578	0.00416852
BDH1	2.62216	5.14e-05
ACTL6B	2.62106	0.0268982
BATF	2.61781	0.00155496
ERV3-1	2.61674	0.00388445
B3GAT1	2.61427	0.0572856
KRT8	2.61413	2.63e-05
HIST1H1D	2.61214	0.000434853
CYP4F22	2.61146	0.0246824
MRPL23-AS1	2.61086	0.0966697
CDC42BPG	2.60966	0.00031903
CDKN2A	2.60901	0.0502231
CDH23	2.60762	0.00156094
TDO2	2.60564	0.0618418
RCC1	2.60333	6.32e-05
SIX6	2.60168	0.0183291
LOC100132234	2.6014	0.050349
FANCD2	2.59985	0.00320224
TMC5	2.59923	0.0618739
KRT18	2.59694	4.71e-05
FAM54A	2.59598	0.0140755
KRTCAP3	2.59545	0.000243493
TFAP2A	2.59416	0.0156833
NCCRP1	2.59175	0.026261
C15orf2	2.59036	0.00355911
SLC44A3	2.58708	0.00088405
PCP2	2.58506	5.27e-05
NR2E1	2.5835	0.0103961
IL37	2.58199	9.56e-05
PAQR6	2.58066	1.63e-05
TNFRSF25	2.58057	0.000375919
SLCO1A2	2.57747	0.0195912
LLGL2	2.57549	0.000103806
EME1	2.57507	0.0014162
S100A11	2.56704	0.000156874
SH3D21	2.56587	2.27e-05
E2F7	2.56361	0.0034586
USP43	2.55951	0.000109067
PDZD3	2.55942	0.0410582
DLX6-AS1	2.55915	0.00296249
SLC39A4	2.5577	1.22e-05
F11R	2.55612	0.000900863
KLC3	2.55328	0.00710741
PRR19	2.54749	0.000324427
FAAH	2.54741	5.73e-05
LOC100130673	2.54464	0.01846
SLC19A1	2.54205	5.14e-05
CPT1B	2.54025	0.000152497
ST14	2.54009	0.000255181
OR9K2	2.53972	0.0777968
XRCC2	2.53966	0.000266834
FAT2	2.5396	0.0107076
LOC729652	2.53751	0.00581797
BCL2L14	2.53632	0.0137752
MOCOS	2.53611	0.000578479
DKFZP434K028	2.53546	0.0110243
LOC284219	2.53275	0.0030367
CGN	2.53149	0.00805796
FAM190A	2.53084	0.000817789
TMEM102	2.53004	0.00135733
C8orf55	2.52952	0.00326327
FAM111B	2.52756	0.00124568
WFIKKN1	2.52708	0.0057866
PPP1R13L	2.52687	0.000313499
VCY	2.52239	0.050491
VSIG2	2.52192	0.00560912
TMEM191C	2.5219	0.00022647
PPFIA4	2.52139	0.0363743
SLC39A2	2.52031	0.0989352
FOXI3	2.51772	0.000334597
OR5K3	2.51697	0.0768292
LRRC10	2.51647	0.0157187
TESC	2.51446	0.0424436
RN18S1	2.51293	0.0109553
SGOL2	2.51281	9.54e-05
EPS8L2	2.51279	2.12e-06
ZAR1	2.51199	0.00165148
LOC100130097	2.50929	0.00563755
NOS1AP	2.50917	0.0162531
ICA1	2.50674	4.73e-05
HOXB3	2.5047	0.0190505
FAM110A	2.50446	1.3e-05
PROM2	2.50382	0.0111991
FLJ46906	2.50088	0.00019265
ARHGAP32	2.49889	4.72e-05
C10orf99	2.49853	0.0348085
MARVELD3	2.49852	0.000260221
S100A14	2.49815	0.0179838
CLDN7	2.49763	0.000314363
CNTN6	2.49651	0.007585
C12orf56	2.49587	0.011177
C17orf28	2.49219	2.52e-05
ATP2C2	2.49212	0.00854604
CAMSAP3	2.49109	9.07e-06
C8orf51	2.49093	0.00481599
PPP1R37	2.49057	0.0259301
HIST1H2AB	2.4902	0.0162183
SNORA73A	2.48643	0.0022347
PRR15L	2.48385	0.0616499
RAD51AP1	2.48383	0.0442271
CKS2	2.48255	0.00989157
SLC7A4	2.48068	0.00527954
MYCL1	2.48046	0.000628241
OR5P2	2.47927	0.00104192
TBC1D3G	2.47923	3.24e-05
CDC6	2.47849	0.00773185
C20orf96	2.47821	0.00220083
DTX4	2.47595	0.00116678
MAP7	2.47478	1.47e-05
ADAM10	2.46912	0.00244012
SEBOX	2.46796	0.023199
MUCL1	2.46788	0.0132366
HIST1H3D	2.46783	0.00481613
BARHL2	2.46532	0.0416252
GLS2	2.46464	0.00271706
IFITM10	2.46408	0.0101558
UGT2B15	2.46367	0.0493599
P2RY2	2.46311	0.000499279
LOC553137	2.46304	0.0491404
IVL	2.4627	0.0983892
NKAIN2	2.46187	0.0364985
KIF23	2.45696	0.00669237
FAM46D	2.45683	0.0135939
SOX21	2.45133	0.0761666
LOC643650	2.44784	0.0136382
CCDC11	2.44665	0.00207599
GGTLC2	2.44573	0.0158597
MARVELD2	2.44341	0.000395907
STYK1	2.44203	0.0117788
RNU105A	2.4409	0.00176269
TEKT5	2.4407	0.0137823
ZNF681	2.43926	0.000417426
SEZ6L2	2.439	0.00463611
KRT18P55	2.4385	0.00176748
TLX3	2.4382	0.0422883
HMGA1	2.43385	0.00243836
LOC401037	2.43154	0.00374646
IFNA4	2.43002	0.0282298
ATP4A	2.42971	0.0384109
ZNF587	2.42803	2.18e-06
HIC2	2.42667	0.00581603
OR5P3	2.42455	0.00984748
SERINC2	2.42202	0.0181989
LOC100130899	2.42184	0.00285796
C1orf172	2.41998	0.00204706
LOC400684	2.41997	0.00260243
IGF2BP1	2.41854	0.0253913
MST1	2.41848	0.000563591
FKSG29	2.4177	0.000478485
ZNF117	2.41665	0.00245117
LRRIQ4	2.41601	0.107276
SLC6A8	2.41513	0.00345007
SARS2	2.41499	2.31e-05
LOC389641	2.4142	0.0141995
LOC100130171	2.41323	0.0450233
HIST1H3H	2.41223	0.00430675
LRFN1	2.41183	0.00595334
TBC1D3B	2.41118	0.000680984
ZNF812	2.40971	0.00654217
ACER2	2.40968	0.00258065
MYO5B	2.40835	0.000111558
CYP4F8	2.4076	0.00574579
MAGIX	2.40708	0.000117386
LOC100289333	2.40685	6.7e-05
PRR11	2.40684	0.00305376
SCAND3	2.40576	0.00293663
ZNF749	2.40159	0.000117353
ZNF296	2.40079	0.00285186
NUP62CL	2.39914	0.000842258
DHRS13	2.39858	0.00083064
ARHGEF16	2.39847	1.45e-05
LOC283475	2.39672	0.0850319
GPR98	2.39295	0.00258629
MIR205HG	2.39279	0.00575481
CDH9	2.39267	0.00306693
HES2	2.38888	0.0118413
C1orf106	2.38864	0.0018509
KRTAP5-5	2.38861	0.0127662
LRRC8E	2.38814	0.000445468
C11orf35	2.38581	0.00182138
RCAN3	2.38532	3.94e-05
ARGFXP2	2.38041	0.00160298
TMEM154	2.38034	0.00667723
DPRXP4	2.38023	1.73e-05
IGFBP3	2.37794	0.00624502
C1orf116	2.37607	0.0185833
TLCD1	2.37503	0.00236859
MEST	2.37465	0.0157304
CEBPA	2.37445	0.00518789
INCENP	2.37332	0.0042591
ZNF93	2.37207	0.00294655
RGS20	2.37165	0.0216684
LOC541473	2.37147	0.0567477
C21orf58	2.36943	0.000189122
SNORA62	2.36827	5.73e-05
LIG1	2.36369	0.000190531
KRT15	2.36305	0.00221548
GUCA2A	2.36203	0.0633401
DCDC2B	2.35987	0.00282314
CD96	2.35967	0.0208783
SMC1B	2.35948	0.0194112
FAM174B	2.35876	0.0153575
CST1	2.35871	0.0548085
CD79A	2.35775	0.00239735
WTH3DI	2.35391	0.0334938
CERS3	2.35312	0.0495815
SYTL1	2.35263	0.0017099
LOC730227	2.35019	0.000354521
LOC100506255	2.3489	0.000776603
SDR42E1	2.34742	0.00572166
ZMYND8	2.34675	2.56e-05
NKAIN1	2.34653	0.0204775
LOC100129380	2.34652	0.000125953
SCEL	2.34618	0.0489823
HTR6	2.34595	0.00724345
PLK4	2.34542	0.00858134
LOC100652995	2.34411	0.00706785
MCM2	2.34118	0.0243588
KIF18A	2.34016	0.026375
ZNF626	2.33971	5.36e-06
C9orf11	2.339	0.0761831
SLITRK6	2.33741	0.0311042
FSCN2	2.33719	0.0549493
CARD9	2.33588	0.0117788
C8orf45	2.33561	0.000750017
LNX1	2.3342	0.000278184
PRSS45	2.33328	0.110418
FAAH2	2.33308	0.000150837
C4orf6	2.33133	0.044406
GINS4	2.3311	0.0194721
SULT1C2	2.32947	0.0221789
NCAPG	2.32878	0.0166473
TANC2	2.32864	0.00262245
KIFC2	2.32818	0.000241457
RHCG	2.32109	0.0372413
HIST1H2BE	2.32105	0.00440245
KIAA1522	2.3197	0.000557605
C2orf15	2.3183	0.000342374
SP6	2.31709	0.0178582
HCAR1	2.31688	0.00110352
POLE	2.31533	9.75e-05
CLEC18B	2.31485	0.0112873
ALOX12P2	2.31388	0.0541321
GAD1	2.31362	0.0252626
SNORA74A	2.31319	0.010211
TARBP2	2.31072	0.00133539
MFSD9	2.30949	0.000262837
BSPRY	2.30664	0.00302792
KPNA2	2.30112	0.00252409
MIS18A	2.30034	0.00111884
OCLN	2.29976	0.00783714
TONSL	2.29841	4.18e-05
GATA2	2.29825	0.0384435
TARS2	2.29745	0.000240016
WDR52	2.29707	0.000447709
CACNA1D	2.29606	0.00824171
LRGUK	2.29067	0.00817206
CYMP	2.28642	0.134503
ANKRD56	2.28463	0.00076168
CILP2	2.28344	0.0178651
ZNF552	2.28231	0.0017398
OR7G1	2.28187	0.000597946
SNAR-B1	2.28095	0.0406222
TYMS	2.28049	0.0186516
RAP1GAP	2.28015	0.00440152
SLC25A10	2.28012	0.0203163
WDR62	2.28012	0.00185851
PMFBP1	2.28012	0.00487646
RASSF7	2.27975	0.00237349
OTX1	2.27791	0.000278184
CYP3A4	2.27776	0.00996066
CGB	2.27772	0.021789
RRM2	2.27431	0.0250906
CD24	2.27243	0.00924652
SLC27A2	2.2723	0.0220851
LOC442028	2.2713	0.00065482
STK32A	2.27122	0.0693331
2017-09-14	2.27089	0.00632777
GGT3P	2.27031	0.0313802
RNF183	2.27026	0.0168635
BROX	2.26977	0.0032294
RAC3	2.26967	0.00100722
KIAA1244	2.26951	0.00137468
SHMT2	2.26933	0.00390224
ARHGEF19	2.26443	0.00349896
CYB561	2.26395	4.15e-05
PALM3	2.26374	0.0985964
TRIM29	2.26318	0.00164009
XDH	2.26243	0.024081
OVOL2	2.26225	0.0123524
DLL3	2.26192	0.101628
C1orf53	2.26107	0.00295195
LOC389634	2.25986	0.000398565
LOC100131096	2.25872	0.00385491
ADRB1	2.25859	0.0459197
CCNO	2.25802	0.0016322
KRTDAP	2.25438	0.0260155
LOC100130458	2.25391	0.0222583
TERT	2.25213	0.00514614
NIPSNAP1	2.25194	0.00185851
SNORD17	2.24811	0.0148528
KIF22	2.24757	0.000776115
LOC442421	2.24458	0.00028478
CBX2	2.24411	0.00796821
CDS1	2.24211	0.0021767
RASAL1	2.24038	0.0423023
CYP27B1	2.23973	0.0100504
RSC1A1	2.23849	2.44e-05
CHMP4C	2.2381	0.00504063
PLA2G4D	2.23802	0.0461088
GPR56	2.23789	0.000628241
UNC13D	2.23723	0.0309326
RAB19	2.23367	0.00337812
SYT8	2.23214	0.0713716
GALE	2.23207	0.0354148
VGLL1	2.23201	0.0479592
JMJD7-PLA2G4B	2.23102	0.000174771
FSIP2	2.22972	0.0537352
SCAMP5	2.22933	0.0321568
OCIAD2	2.22773	0.000104477
ST3GAL5	2.22628	0.00238699
SLC37A1	2.22566	0.000965807
CHRNA6	2.22414	0.0222645
PAK6	2.22397	0.00107776
FAM3B	2.2222	0.00683612
TMEM48	2.22166	9.63e-05
RELL2	2.22121	0.00858134
HAB1	2.22108	0.0850319
GHRLOS	2.22003	0.00132818
LOC100335030	2.21759	0.00438119
C3orf51	2.21671	0.00386608
SLC37A4	2.21666	0.000967992
LOC100129233	2.2164	0.0552434
C2orf70	2.21625	0.0690823
FANCB	2.21609	0.00350473
SLC38A4	2.21589	0.0687588
TRPM2	2.21529	0.0886206
SEMA6A	2.21335	0.0135797
STEAP3	2.21284	0.000299434
BRAF	2.21175	0.000335478
LOC284072	2.21167	0.0184734
TM7SF2	2.21018	0.000492157
CACNA1I	2.21013	0.015724
NBPF3	2.2089	0.00197268
IGSF3	2.20517	0.00132259
EVPLL	2.20399	0.0102695
VEGFA	2.20384	0.0156274
BCL11A	2.20349	0.00735945
LOC254559	2.20325	0.010211
LOC145216	2.20304	0.0605869
GRIN2D	2.20266	0.0202426
MTFP1	2.20084	0.00148591
STXBP2	2.20056	0.000350992
NT5DC4	2.19999	0.0522027
HMX3	2.1995	0.00806054
ATPAF1-AS1	2.19913	0.000861186
AGSK1	2.19901	0.000352508
CD46	2.19867	0.000557216
C10orf95	2.19802	0.0125693
C20orf195	2.19595	0.000386081
CDKL4	2.19527	0.00222914
AZGP1P1	2.19527	0.0137274
PASK	2.19415	0.000373172
NEK8	2.19412	0.0211412
RAB17	2.1909	0.0369337
FAM59A	2.19027	0.000763421
LOC338799	2.18916	0.000380598
ZFP57	2.18771	0.0328499
ZNF165	2.18534	0.000571362
C1orf201	2.18498	0.000118418
RALGAPA2	2.183	0.00401567
POM121L1P	2.18184	0.0442687
LPIN3	2.18159	0.000432136
MST1R	2.18153	0.0808095
DHRS7B	2.18107	0.0384109
GPR160	2.18096	0.0100324
AURKAPS1	2.17949	0.00238129
KRT71	2.17948	0.00909379
LOC100144604	2.179	0.00771926
MAD2L1	2.17861	0.012007
LOC644686	2.17429	0.0113776
AGR2	2.17373	0.101188
PLEK2	2.17201	0.0080561
EFNB3	2.17056	0.016966
BID	2.17043	0.00326638
LOC90246	2.17026	0.00900762
SLC39A11	2.17016	0.00123473
PCYT2	2.16999	0.000262837
TCL1B	2.16971	0.0125757
VTCN1	2.16949	0.011275
SYT17	2.16769	0.011154
SPINT2	2.1672	0.000392816
LOC389332	2.16549	0.0699135
GSTO2	2.16254	0.0179661
SQLE	2.16224	0.0405895
GJD3	2.16063	0.0201893
LOC729732	2.15769	0.000285444
HDAC10	2.15715	0.00649068
HCN3	2.15667	0.000238264
CCNJL	2.15403	0.0021402
CLIC3	2.15338	0.0471352
C5orf58	2.15156	0.071282
KIAA1199	2.15132	0.0442687
ZNF497	2.15113	9.75e-05
RETNLB	2.1506	0.118318
FUT5	2.15004	0.0733204
TRPV4	2.14972	0.049973
PLXNB1	2.14887	0.000137286
SCAP	2.14839	0.00547734
MFAP3L	2.1479	0.0105354
LOC440910	2.1463	0.123362
TLX2	2.14543	0.0137752
C8orf47	2.14223	0.0091357
ANO9	2.14178	0.000886244
XKRX	2.14168	0.0175715
EPB41	2.14079	0.000714322
LOC255654	2.1398	0.0127197
LIMD2	2.1396	0.00110352
ZNF488	2.13937	0.0113391
LOC100130930	2.13904	0.00116308
GXYLT1	2.13887	0.00947161
PTPN6	2.13803	6.05e-06
PLEKHG7	2.13748	0.00611238
EML6	2.13631	0.0128782
LOC678655	2.13406	0.00680651
TP53AIP1	2.13371	0.00281541
OR13A1	2.13344	0.0035157
BEX2	2.13334	0.000575992
DBNDD1	2.1331	0.0182914
LOC349160	2.13212	0.0864809
DUOXA1	2.13201	0.000797402
PBX4	2.13175	0.00747509
LOC100132111	2.13109	0.00387653
RDH12	2.1303	0.014275
ATP10B	2.12808	0.0196877
LOC100506253	2.1279	0.0102042
FLJ31945	2.12782	0.00298647
ACP6	2.12708	0.00415078
RLBP1	2.12488	0.0437284
CHDH	2.12347	0.00119711
LOC100131094	2.12314	0.0207661
ZP1	2.12127	0.0345018
FLJ41327	2.12081	0.000571195
ATAD3B	2.11969	0.000105692
GJB5	2.11945	0.0320571
EFNA4	2.11888	0.0118545
PDIA2	2.11836	0.083939
ADAM8	2.11819	0.0194502
PLEKHG6	2.11794	0.00526215
FSCB	2.11439	0.0749329
LOC100288069	2.11437	0.00141803
ACIN1	2.11394	0.000891303
ZNF90	2.11364	0.0194218
APOC1	2.11307	0.00804107
GABRD	2.11243	0.0033965
SLC4A9	2.11204	0.00214093
FLJ35424	2.11136	0.0201369
LOC100132249	2.11095	0.00212761
KCNAB3	2.11066	0.00856048
RCC2	2.11036	0.00025797
ADCY1	2.10999	0.0807352
GDPD3	2.10992	0.0425838
CARD11	2.10872	0.0335566
MYLK2	2.1074	0.0733294
RAD9A	2.10669	1.19e-05
SCG5	2.10623	0.106258
LOC100653296	2.10597	0.000951679
MECOM	2.10536	0.000309763
HIST1H2BO	2.10528	0.00546169
LINC00467	2.10496	0.000523106
GRID2IP	2.10453	0.00083921
SHROOM2	2.10323	0.00802147
PCDHA12	2.10267	0.0328499
SLC29A3	2.10236	0.000367681
MMP15	2.10203	0.000658859
IRF5	2.10059	0.0133584
ZNF273	2.09747	6.17e-06
CSAG1	2.09736	0.0742672
C1orf159	2.09681	0.000329548
KNTC1	2.09486	0.00688682
NRG4	2.09375	0.00542141
GGT6	2.09341	0.0569389
FLVCR1	2.0927	0.00458792
HENMT1	2.0915	0.00166609
SPINK5	2.08937	0.0236792
LOC284632	2.08876	0.0380942
CCDC125	2.08868	0.000656678
LOC441493	2.08844	0.00254707
TBX3	2.08711	0.000251821
PAX4	2.08456	0.022413
LOC100132529	2.08427	0.00502307
BAIAP3	2.08349	0.03792
PSD4	2.08348	0.0156274
CES4A	2.08138	0.0314718
FAM83F	2.08002	0.000846315
COMTD1	2.07969	0.00542327
FOXD4	2.07963	0.00570424
DIRAS2	2.07764	0.0912814
CMTM1	2.07581	8.07e-05
SH3BP1	2.07556	0.00269168
C10orf116	2.07147	0.00132259
BMP3	2.071	0.0665147
DPP3	2.07026	0.00122804
HIST1H2AH	2.07003	0.000264474
SGK494	2.06759	0.000944407
PPP2R3B-AS1	2.06717	0.000957289
LOC389906	2.06688	6.18e-06
KRT19	2.06607	0.0020536
THOC3	2.06581	0.000887613
CENPE	2.0653	0.0487474
TNFSF15	2.06525	0.0384995
ALDH3B2	2.06389	0.0523019
LOC146336	2.06377	0.0372832
EPT1	2.06113	0.000575992
LOC100128881	2.06088	0.00629449
MGC11082	2.06037	0.0150483
LOC401847	2.06004	0.0359148
LOC731223	2.05906	0.0182647
CDK18	2.05898	0.000246525
GGT1	2.05896	0.0183559
FLJ35946	2.05794	0.000136964
LINC00511	2.05694	0.0171821
TRAF4	2.05619	0.000371924
LOC100130169	2.05277	0.0419673
C19orf55	2.05138	0.0023476
OR5L2	2.05018	0.0425287
LOC151171	2.04997	0.00126177
BCAS1	2.04922	0.110086
SUSD4	2.04897	0.0091885
REEP4	2.04896	0.00966775
IKBKE	2.04864	0.00182138
TRIM11	2.04818	0.000172505
ZSCAN23	2.04767	0.0384091
FAM203A	2.0476	2.24e-05
FLJ21369	2.04649	0.0132069
ARHGAP23	2.04637	0.000422481
LOC100131101	2.04543	0.00793454
RECQL5	2.04504	0.0001838
AANAT	2.04456	0.134404
ZNF600	2.04413	0.000677266
APOL4	2.0439	0.00262898
ATAD3A	2.04263	0.000936104
MARCKSL1	2.04248	0.0175148
KRTAP5-4	2.04204	0.000840628
SMPDL3B	2.04189	0.00637665
TUBB8	2.04184	0.00285015
FAM81B	2.04084	0.103142
RASEF	2.04058	0.00422295
OPALIN	2.04051	0.094834
MAP3K9	2.04015	0.000725548
TMEM52	2.03824	0.00433723
TMEM45B	2.03603	0.0313912
MAGEB1	2.0357	0.0291341
SCD	2.03479	0.0174995
POGK	2.03396	0.024902
APOA2	2.03199	0.124837
VIPR1	2.03131	0.0101186
PPIF	2.03098	0.00143396
CORO2A	2.02993	0.00280338
ZNF578	2.0289	7.76e-06
SLC5A12	2.02878	0.0151926
CREB3L4	2.02842	0.000561479
SOX4	2.02802	0.00784925
CNGA1	2.02798	0.0219193
GPRC5C	2.02699	0.0312479
PYCR1	2.02535	0.0670312
PSCA	2.02477	0.105639
EPHB6	2.0246	0.0463306
RNASEH2A	2.02357	0.00308981
LOC100129597	2.02286	0.0612556
LRRC56	2.02156	0.00406861
PAQR4	2.02154	0.044372
LOC284630	2.02075	0.00638347
KLHDC7B	2.01972	0.0505222
LOC646851	2.01951	0.0330669
LEMD1	2.0192	0.132691
PTPN3	2.01739	0.00094923
PDE7A	2.0169	0.000403366
SULT1A2	2.01612	0.00237471
C6orf126	2.01593	0.00563022
POLE2	2.0157	0.0022021
PPAP2C	2.01478	0.0237316
MRM1	2.01472	0.00117406
FAM115C	2.01438	0.000180717
KRTAP5-10	2.01409	5.65e-05
DLX3	2.01318	0.00688596
PPYR1	2.0099	0.00191634
SLC2A10	2.00896	0.0400419
DKFZP586B0319	2.00886	0.00304156
PI4KAP2	2.0086	0.0150983
KSR2	2.00857	0.0169527
SIRT7	2.00753	2.75e-05
NAT8	2.00686	0.0472243
TMEM41A	2.00675	0.00126775
NFE2L3	2.00656	0.00624502
HIST1H4J	2.00622	0.00735058
RABL2B	2.00588	0.0195611
SMCR6	2.00562	0.00356169
TRAIP	2.00559	0.0620622
MDFI	2.00538	0.00381973
C2orf82	2.00533	0.000522598
KIF24	2.00519	0.06416
TAS2R46	2.00462	0.00164349
ZSCAN16	2.00455	0.000147543
DUS1L	2.00224	2.21e-05
ZNF69	2.00203	0.00499117
POTEE	2.00136	0.0297856
ANKRD30BL	2.00009	0.00639931
NFIB	-2.00034	0.0131544
RGS11	-2.00056	0.0237441
ARHGAP10	-2.00109	0.00077931
NRN1	-2.00134	0.042264
OR51E2	-2.00216	0.00519198
GNAZ	-2.00327	0.00140845
OAF	-2.00344	0.00445923
LRP10	-2.00423	0.015133
ZCCHC5	-2.00447	0.0320448
C7orf74	-2.00519	0.0115695
HAND1	-2.00592	0.0127924
GFOD1	-2.00738	0.00293107
EIF1B	-2.00864	0.00657047
ALS2CR12	-2.0089	0.00868807
LOH12CR2	-2.00898	0.000588262
LOC100506393	-2.00898	0.0150595
FBLN1	-2.00901	0.023952
GPR146	-2.00916	0.000775054
CDKL1	-2.00948	0.00421257
C4orf49	-2.01026	0.000130204
LOC728819	-2.01113	0.0039994
PIRT	-2.01117	0.111011
SNRK	-2.01142	0.00400403
CLCF1	-2.01173	0.0110535
PRTFDC1	-2.01385	0.00870484
LOC338653	-2.01499	0.0130366
UBE2Q2	-2.01521	0.000243493
DEFB133	-2.01536	0.107966
SHROOM3	-2.016	0.0137752
KANK4	-2.01665	0.00261225
DGKI	-2.01733	0.00830565
KIAA0895	-2.01921	0.0253875
EBF3	-2.01953	0.00271706
ZDHHC11	-2.02026	0.0227786
SSBP2	-2.02052	0.00166609
ADAMTS10	-2.02271	0.000322768
RRAGD	-2.02597	0.0471994
ZFY	-2.02655	0.059628
MAF	-2.02671	0.000538828
VEZF1	-2.02722	0.00533067
FAM18A	-2.02757	0.0128524
RAB34	-2.02764	0.0281292
MFGE8	-2.02874	0.0017846
PITPNB	-2.0316	0.00396116
SPRY1	-2.03184	0.000291896
MAP6	-2.03332	0.000305664
TUBB2A	-2.03438	0.00859912
LOC100130000	-2.03439	0.00924455
ADAM19	-2.03488	0.00276365
LOC344887	-2.0364	0.00568265
PGM1	-2.03671	0.00148767
NFYB	-2.03777	0.00218171
OR9G1	-2.03888	0.0179661
AKAP13	-2.03994	8.25e-05
CLIP1	-2.04074	0.00595602
GIMAP5	-2.04088	0.00615959
RAP2A	-2.04244	0.00284778
C11orf58	-2.04321	0.000302494
LOC202025	-2.0444	0.000968739
PCSK5	-2.04458	0.0235677
CRY1	-2.04467	0.0463793
LOC100128727	-2.04519	0.0351146
HLA-DRA	-2.04526	0.0720527
ITIH3	-2.04608	0.0199236
AADACL2	-2.04654	0.095155
CFH	-2.04656	0.0379503
SHOC2	-2.04713	0.000654031
ECI2	-2.04746	0.000159023
LY96	-2.04747	0.00438053
C12orf5	-2.04995	0.00713214
EGOT	-2.05154	0.0424436
PLEKHO2	-2.05314	0.000335686
PPP3CC	-2.05463	0.00258086
C18orf1	-2.05468	0.00569111
VSNL1	-2.05527	0.1136
FAM198B	-2.05558	0.00453128
LOC283713	-2.05634	0.00403921
FBXL5	-2.0575	0.000545055
LOC100129322	-2.0597	0.0321065
KIAA1045	-2.06079	0.0370345
ATP8B2	-2.06184	0.00340551
POU6F1	-2.06192	0.00259752
TCEAL4	-2.06209	8.29e-05
TBX20	-2.0628	0.0502107
ARHGEF37	-2.06384	0.00830565
ACVR1	-2.06477	0.00154472
FLJ36644	-2.06527	0.0234045
DUSP5	-2.067	0.0232439
AQP6	-2.0681	0.000887613
CLEC4GP1	-2.06874	0.00126094
CCL4	-2.06887	0.0575481
ELL2	-2.07017	0.000157278
GPRASP2	-2.07266	0.00438053
MEX3B	-2.07271	0.0804478
ECSCR	-2.07434	0.00868807
IP6K3	-2.07543	0.027799
KIAA1737	-2.07613	0.0017324
GAB2	-2.07727	0.000889045
LOC100653515	-2.07728	0.00671751
RN5-8S1	-2.07746	0.0231006
MRC2	-2.07909	0.00205775
TES	-2.08013	0.00151591
SMARCD3	-2.08168	0.0010032
LOC100507507	-2.08195	0.00311035
NCOA7	-2.08301	0.0034757
LOC286068	-2.08318	0.00867911
LRRC17	-2.0837	0.0282464
GPIHBP1	-2.08473	0.00831813
MAGI2	-2.0854	0.00094923
SLC25A12	-2.08551	0.0023194
ZNF385D	-2.0862	0.00499896
CFP	-2.08645	0.00112036
LOC100130248	-2.087	0.0120163
PIWIL4	-2.0881	0.00323781
PRKAG2	-2.08946	0.00032276
MYO16	-2.08961	0.0113201
PITPNM2	-2.09068	0.0216222
L1TD1	-2.09211	0.0359148
SAP18	-2.09249	0.000860953
IL16	-2.09295	0.00167052
MT1X	-2.09369	0.000837922
SLITRK4	-2.09503	0.0485047
RFTN2	-2.09632	0.00233554
SOX5	-2.0975	0.00148591
NMUR1	-2.10084	0.0911498
FAM7A1	-2.10153	0.0149277
CD97	-2.10193	0.00218664
B4GALNT1	-2.10234	0.00137915
SLC25A27	-2.10252	0.0305391
ASB4	-2.10364	0.0234926
CCL3	-2.10499	0.11657
TFPI	-2.10544	0.0184481
ATP10A	-2.10549	0.000765722
OTUD1	-2.1055	0.00359649
LOX	-2.10699	0.0174164
PER3	-2.10852	0.00618076
NR2F1	-2.1093	0.00154986
RTN1	-2.1104	0.0417816
DEPDC7	-2.11115	0.00783882
SLC7A7	-2.11197	0.0168225
FNIP2	-2.11262	0.00695859
DCAF8L2	-2.11502	0.00579559
LAMB2	-2.11509	2.76e-05
SLC6A9	-2.11531	0.00221502
NFIX	-2.11639	0.00204933
OPTN	-2.11723	0.00590591
SERPING1	-2.11726	0.000214741
C4orf32	-2.11762	0.00804732
LOC440132	-2.11859	0.00288958
NUMBL	-2.11912	0.00234795
CDC42BPA	-2.11929	0.000983952
VAT1L	-2.11991	0.0325213
LINC00163	-2.12073	0.000417558
EDIL3	-2.12187	0.0116259
EFR3A	-2.12258	6.31e-05
PNRC1	-2.1231	0.000370783
HTRA1	-2.12338	0.0170846
IL8	-2.12385	0.0815334
RGS10	-2.12392	0.00517673
YWHAH	-2.12447	0.00165303
IL15	-2.12469	0.000436155
HLA-DPA1	-2.12541	0.0276543
STAP1	-2.1278	0.0317132
GPR65	-2.12845	0.00967119
FAM117A	-2.12919	0.00461199
PAPPA	-2.13032	0.00360686
SH2B3	-2.13041	0.00492848
SEC62	-2.13046	0.000484749
TRPC4	-2.13122	0.000617161
KPNA3	-2.13244	0.0011763
USP51	-2.13256	0.00519704
DTX1	-2.13346	0.0270288
REV3L	-2.1338	1.64e-05
C7orf41	-2.13503	0.00044849
CEND1	-2.13541	0.00218625
ACACB	-2.1369	0.00260393
ATXN1	-2.137	0.00036682
C21orf63	-2.1374	0.000569711
DMPK	-2.13794	0.000300976
TCEAL1	-2.1383	0.0154154
SNAI1	-2.1385	0.0154704
DOK5	-2.13955	0.00133048
FAM149A	-2.1398	0.00282895
SIGLECP3	-2.14177	0.00396809
PLXDC2	-2.14191	0.0308594
FLJ26332	-2.14357	0.00593851
FPR1	-2.14377	0.0244651
TXNDC15	-2.14392	0.000109032
C3orf15	-2.14489	0.044406
CD22	-2.14564	0.0361764
ENPP5	-2.14649	0.0320494
TLR1	-2.14698	0.000508741
GNPDA2	-2.14739	0.000165108
USP25	-2.14879	0.00338501
TNMD	-2.14957	0.0135962
ARHGAP1	-2.1524	0.000334357
CCDC85A	-2.15357	0.00690021
C5	-2.15422	0.00164943
PDLIM5	-2.15427	6.7e-05
SMAD9	-2.15442	0.00308981
C9orf9	-2.15799	0.00256428
CABP1	-2.16095	0.00148949
DFNA5	-2.16095	0.081119
SPG20	-2.16109	0.000912694
C3orf18	-2.16122	0.00214825
PDS5B	-2.16123	7.97e-05
C1QTNF2	-2.1615	0.0246598
IFITM3	-2.1621	0.00161947
CNN3	-2.16322	0.00311184
EPHX1	-2.16378	0.00308981
LOC100128239	-2.16426	0.00311333
EEPD1	-2.16607	0.00188082
FBXL21	-2.16633	0.0741626
PPP2CB	-2.16677	0.000316398
CNTNAP3	-2.16889	0.0112322
TIMP4	-2.16947	0.00103388
HOXA13	-2.173	0.00732663
CISD1	-2.1743	4.54e-05
ARHGAP15	-2.17434	0.0280602
LOC100132891	-2.17577	0.000311108
ENTPD1	-2.17608	0.00147007
CD48	-2.17724	0.0277617
ITGAV	-2.17802	0.00613482
NES	-2.17825	0.000802255
FAM46A	-2.18286	1.15e-05
IL13	-2.18317	0.0796692
AMPH	-2.18356	0.00850412
HOXA11-AS1	-2.18428	0.0332029
DYNC1I1	-2.18478	0.0250044
CCDC91	-2.18522	0.00017043
GAB3	-2.1855	0.00115246
C9orf30-TMEFF1	-2.18569	0.0141115
FAM184A	-2.18734	0.00180312
CDC37L1	-2.18778	1.15e-05
LOC375196	-2.18966	0.0390065
CXCL12	-2.19047	0.000438576
CRY2	-2.19093	0.000168767
KCNMB1	-2.19167	0.00616813
MBNL1	-2.19207	1.4e-05
SPIRE1	-2.19357	0.000501373
GUCA2B	-2.19459	0.0362282
EDNRB	-2.19462	0.0120832
STEAP4	-2.19691	0.00185253
ABCA8	-2.19966	0.0437276
LNP1	-2.19978	0.000592533
PRPH2	-2.19978	0.00739298
FAM74A3	-2.19985	0.00801192
PPP1R18	-2.20026	2.13e-05
LINC00294	-2.20031	0.00800041
GJA1	-2.20048	0.0238213
PAK3	-2.20081	0.0468015
LONRF3	-2.20139	0.000620329
TRAM2	-2.20313	0.00621588
UGP2	-2.20803	0.000447684
PPP1R12B	-2.20815	8.72e-05
AP1S2	-2.20839	3.4e-05
TMEM119	-2.21097	0.0296754
GPR155	-2.21102	0.000134287
LOC284276	-2.21108	0.000311327
IL1B	-2.21243	0.0789952
CUTC	-2.21419	7.21e-05
ARRB1	-2.21526	0.00167816
LOC100131825	-2.21619	0.00446364
LCA5	-2.21865	5.61e-05
SBDS	-2.22188	5.33e-06
GIMAP8	-2.22254	0.0034985
CCDC36	-2.22322	0.00150013
PARD3B	-2.22468	0.000334834
SVIL	-2.22579	0.000188167
ARHGEF17	-2.22863	0.000366999
TOX2	-2.22927	0.0014613
HDAC4	-2.22977	0.00196922
MMP16	-2.23215	0.0154147
IL17D	-2.23326	0.0259301
ZNF438	-2.23364	0.000442215
ALDH1A1	-2.23763	0.00560606
DIO3	-2.23888	0.012007
PPP2R3A	-2.23928	0.0006734
LOC646324	-2.23929	0.117511
TP73-AS1	-2.23942	0.000397426
TCTEX1D1	-2.23947	0.00149666
CCDC74B	-2.23953	0.00777869
KIF26A	-2.24116	0.000329775
NDNF	-2.24126	0.00922975
PTP4A1	-2.24187	0.000262578
GALNTL4	-2.24294	0.0321575
KCNN3	-2.24348	0.00223702
FBXL7	-2.24455	0.00502562
VSTM2L	-2.24685	0.0255932
LOC646576	-2.24803	0.00553405
ANKH	-2.25087	0.00474661
PLK1S1	-2.25109	0.000715709
EID2B	-2.25126	0.00902183
TGFB2	-2.25208	0.000308202
RBM38	-2.2526	0.00236143
ANK2	-2.25448	0.00528929
SEL1L2	-2.25586	0.000132181
DBN1	-2.2566	0.00634652
TMEM132B	-2.25672	0.0044595
S1PR1	-2.2572	0.00363309
FLJ31183	-2.25724	0.0290662
SERPINB11	-2.2586	0.093276
SELP	-2.25885	0.00267649
SLC30A4	-2.26221	0.00209585
CFI	-2.26288	0.00889302
DYSF	-2.26362	0.000294835
NPR1	-2.26363	0.000521289
ST3GAL3	-2.26642	5.31e-05
TOX	-2.26661	0.00116136
PLEK	-2.26682	0.0167262
PTPRZ1	-2.26853	0.0248076
PTPLAD2	-2.26893	0.00150433
RBM7	-2.26964	0.00044471
NPY1R	-2.27095	0.00688409
NTRK2	-2.27119	0.000319217
SULF2	-2.27162	0.0114407
KLHDC1	-2.27174	0.000353876
CACNA1C	-2.27216	0.000278184
C1orf190	-2.2733	0.000965708
TGM4	-2.2738	0.015386
SLC1A1	-2.27415	0.0105522
BEST1	-2.27483	0.00019898
TMEM136	-2.27504	8.95e-05
ACOT1	-2.27508	0.00265406
HS3ST2	-2.27557	0.0148118
SCN1B	-2.27663	0.00536655
NTF3	-2.27687	0.00981658
CC2D2A	-2.28032	0.000311327
FLJ43663	-2.28249	5.65e-05
NLRP3	-2.28448	0.00512944
LOC389033	-2.28508	0.00472008
C12orf24	-2.29037	0.00132562
LOC375295	-2.29088	0.0197851
NCS1	-2.29454	0.0155245
LINC00473	-2.29527	0.0139145
NFE2	-2.29689	0.00793679
WDR17	-2.29848	0.000816684
TM4SF1	-2.29852	0.0374706
PRRT2	-2.29908	0.00581797
TMEM61	-2.29948	0.00797003
CPNE8	-2.29952	0.00575657
CPPED1	-2.29981	0.0758903
CD34	-2.30022	1.86e-05
FHOD3	-2.30182	0.00275648
GPC4	-2.30195	0.000286569
CLIC2	-2.30232	2.59e-05
CTNNA3	-2.30235	0.00405969
LPAR1	-2.30268	0.00121657
COL16A1	-2.30439	6.09e-05
FAM190B	-2.30608	3.41e-05
DDX3Y	-2.30708	0.0243588
HMCN1	-2.30723	0.000108248
PHYHD1	-2.3091	0.061496
GPBAR1	-2.311	0.000497586
GAL3ST1	-2.31252	0.00926902
MASP1	-2.31481	0.0024286
KIAA0513	-2.31487	5.68e-05
APOBEC2	-2.31574	0.000683138
CAPZA2	-2.31586	2.75e-05
LXN	-2.31671	0.00652761
LAMA4	-2.31717	3.84e-05
PTPRQ	-2.31768	0.064329
ARRDC4	-2.31795	0.0102413
CFHR3	-2.31801	0.0256901
JDP2	-2.31836	4.08e-05
STAB1	-2.31846	0.000184718
PRG4	-2.31862	0.0542057
PROS1	-2.32139	0.000588999
NAP1L5	-2.32275	0.000165761
RASD1	-2.3228	0.0960857
NAALADL1	-2.3239	0.00519073
FCGR2C	-2.32565	0.0105671
TCF7L1	-2.32647	0.00161566
EFEMP2	-2.32656	8.43e-05
CTSF	-2.32973	0.000214741
PRICKLE1	-2.33227	0.00958881
ELTD1	-2.33336	0.000109067
POSTN	-2.33386	0.0995561
ST6GALNAC6	-2.33459	0.000137767
ZNF671	-2.33613	0.0059151
VENTX	-2.33713	0.0316904
RNASE6	-2.33872	0.0029227
RUSC2	-2.33934	0.00148415
CERS1	-2.3402	0.11508
SLC7A2	-2.34025	0.0394967
GIMAP1	-2.34084	0.00236859
ZYX	-2.34124	0.00180036
HIPK3	-2.34168	2.27e-05
C17orf51	-2.34233	0.00594008
RAB32	-2.34434	0.000149747
COL4A5	-2.34586	0.00547826
SLC39A14	-2.34624	0.00258629
DCBLD2	-2.34746	0.00583571
ANTXR1	-2.34893	0.000881297
MYOM2	-2.34927	0.00593851
LDOC1	-2.34961	0.0214697
CTNNAL1	-2.34987	0.00158556
FAM189A2	-2.35115	0.000182175
DAB2	-2.35119	0.0102599
BCL2	-2.35129	0.000121686
PER2	-2.3548	1.76e-05
LOC100129662	-2.35488	0.00111522
CALM2	-2.35638	0.000202231
CCDC152	-2.35676	0.0251056
DKFZp451B082	-2.35703	0.00774908
PITX1	-2.35778	0.000457935
DUSP3	-2.35851	0.000123475
NAV3	-2.35865	0.0039597
GLT25D2	-2.35936	0.0014613
PCBP3	-2.35982	0.00157562
LOC400456	-2.35995	0.00169768
NFATC1	-2.36067	0.000707597
DDAH2	-2.36073	0.000629988
RORA	-2.36076	0.0019765
DNAJC15	-2.36177	0.00806991
CMTM5	-2.36196	0.025632
ZBBX	-2.36222	0.102903
CNTLN	-2.36643	0.00454396
PRPH	-2.36712	0.00976462
RNASE1	-2.36742	0.00221662
SLC9B2	-2.36913	4.8e-05
SLCO2B1	-2.37061	0.0294858
WLS	-2.37156	0.0010077
STARD13	-2.37206	0.000147692
ST6GALNAC3	-2.37245	1.25e-05
MEF2A	-2.37314	1.93e-07
TNIP3	-2.37353	0.0240227
MEOX1	-2.37385	0.00224368
PZP	-2.37603	0.00747502
FAM43B	-2.37622	0.00677831
BATF3	-2.37929	0.00178269
NPR3	-2.38015	0.00341739
BTK	-2.38083	0.00199719
CYP39A1	-2.38217	0.0167854
CNR1	-2.38329	0.0867127
C1orf21	-2.38378	3.08e-05
GYPC	-2.38446	0.00234497
LOC100505679	-2.38449	0.00105207
AADACL4	-2.38474	0.0044595
POMC	-2.38522	0.00666334
CLIP4	-2.38727	0.0001878
RHBDL3	-2.38991	0.0563939
LINC00304	-2.39047	0.0128233
LOC100130548	-2.39333	0.0086453
IGFBP7	-2.39378	0.00172548
IL5RA	-2.39393	0.00710741
EPB41L2	-2.3991	7.26e-05
KCNJ3	-2.39916	0.0479889
RASGRP2	-2.40048	0.00064342
GPX8	-2.4014	0.000490457
MPDZ	-2.40159	0.00018387
HBEGF	-2.40206	0.0112165
VSTM4	-2.40509	0.000764855
ST8SIA1	-2.4053	0.000775054
CCPG1	-2.40564	2.31e-06
DSTN	-2.40649	0.000950292
TMTC1	-2.40781	7.43e-05
RNF217	-2.40833	0.0224557
ADAMTS5	-2.40921	0.000274652
FAM43A	-2.40936	0.000225668
DBNDD2	-2.40991	0.000645056
LPIN2	-2.41184	0.00845604
ADAMTS9	-2.4127	0.00204344
HYMAI	-2.41289	0.0101518
LAMC1	-2.41293	0.000679498
CD93	-2.41308	0.020884
RNF130	-2.41556	0.00139608
PEG10	-2.41559	0.0815308
ERC1	-2.416	0.00463998
LOC284108	-2.41692	0.00114798
ESYT2	-2.41789	0.000127035
SCN4B	-2.41799	0.000222649
LOC100132741	-2.421	0.000125953
FCGR2B	-2.42204	0.00796932
SDCBP	-2.42351	0.000392505
EPHA3	-2.42482	1.92e-05
DSEL	-2.42533	0.000734448
LRRC70	-2.42563	9.16e-05
SEMA3B	-2.42629	0.000163001
DNAJB9	-2.42636	0.015724
RND3	-2.42673	0.000972984
ATP2B4	-2.4269	0.000508093
RRAS2	-2.42953	0.00343253
ACAA2	-2.42956	0.0245267
COLEC11	-2.43213	0.000256977
KRT222	-2.43221	0.0201893
RARB	-2.4341	0.000329775
SLC25A4	-2.43419	0.00437554
C1QB	-2.43435	0.0242298
EMCN	-2.43436	0.0017324
DARC	-2.43518	0.0102494
KCTD15	-2.43566	0.0237171
FYCO1	-2.43871	6.28e-06
NCALD	-2.43948	0.00124592
IL6ST	-2.4401	2.98e-06
RAB33A	-2.44081	0.000159937
NTRK3	-2.44315	0.00342137
CD302	-2.44454	1.31e-05
DPP4	-2.44471	0.0188815
CFHR5	-2.44524	0.052866
IRF8	-2.44543	0.0161735
DYRK3	-2.44581	0.00629974
IFITM2	-2.44861	0.000257226
CDH11	-2.4488	0.000540505
BRMS1L	-2.4497	0.000447244
CSRP2	-2.45067	0.000667394
C8orf86	-2.45088	0.00760684
C8orf22	-2.45155	0.00845987
TRAF3IP2-AS1	-2.45304	5.05e-05
LOC100129397	-2.45356	0.000130479
LOC389023	-2.45357	0.120398
MAP7D3	-2.45763	0.000104472
SLC16A7	-2.45891	0.00189232
BMX	-2.45987	0.00132818
LOC285141	-2.46117	0.00597534
NIPSNAP3B	-2.46273	0.000377916
ICAM1	-2.46443	0.00996066
MSC	-2.46509	0.0076512
ESD	-2.46525	7.79e-05
FSTL3	-2.4661	0.00186418
LOC100129900	-2.46623	0.007738
OTOGL	-2.46728	0.0273103
PPFIA2	-2.46759	0.0177118
C14orf28	-2.46791	7.1e-05
C1QA	-2.46804	0.00790391
ERRFI1	-2.46853	0.0131105
VIM	-2.47091	0.000272542
C5orf62	-2.47158	0.0223239
GKAP1	-2.47178	0.000157564
CMKLR1	-2.47223	0.000626622
C6orf145	-2.4725	0.000113964
HSPA12B	-2.47317	1.55e-05
HHEX	-2.4759	0.00277622
SIGLEC1	-2.47753	0.00211754
MYOZ3	-2.47913	0.000309763
LOC100128482	-2.48098	0.0031499
COL18A1	-2.48139	0.00151519
ARHGAP31	-2.48239	5.51e-05
EID3	-2.48345	0.000796964
P2RY12	-2.48522	0.00397864
PDE1B	-2.48582	0.00208061
LRRC4C	-2.48639	0.00238699
GNG12	-2.49037	2.41e-05
PABPC5	-2.49082	0.000274464
FAM101B	-2.49205	0.000404366
LOXL3	-2.49215	0.00156036
RBMS3	-2.49324	0.000699765
MYCT1	-2.49374	0.000442766
LPL	-2.49503	0.000165941
PPP1CB	-2.49517	2.03e-05
GPR34	-2.49569	0.00405769
APBB1	-2.49574	0.000246525
PKIG	-2.49729	1.65e-06
DNAJC18	-2.50757	3.61e-05
PAM	-2.50847	5.43e-06
TEX15	-2.50914	0.00308981
LTBP1	-2.51144	0.000102963
DUSP26	-2.51283	0.00385487
LOC399708	-2.51334	0.0246824
TGFBI	-2.51402	0.00182618
SYBU	-2.51509	0.00453465
ECM2	-2.51558	0.000247575
CERK	-2.51836	0.000955307
SOX7	-2.5199	0.00367051
TTYH2	-2.52071	7.44e-05
FLJ38379	-2.52174	0.00187719
RAB3IL1	-2.52297	0.00267921
ZNF25	-2.52336	0.000126567
ST3GAL6	-2.52365	0.000551903
PRKCA	-2.52544	0.00034683
STARD8	-2.52664	1.86e-05
IFITM4P	-2.52713	0.000942429
SLC2A12	-2.52951	0.00822448
PYGB	-2.52993	9.02e-05
CETN4P	-2.53072	0.00485804
CRTAP	-2.53136	4.78e-05
PRRX2	-2.53354	0.0069893
SHC4	-2.53393	0.00168633
PKD2	-2.53593	0.00481613
RYR1	-2.53799	0.0126986
TLL1	-2.53923	0.00655057
NPY	-2.54091	0.00403921
SH3GL2	-2.54096	0.0551866
TRAK2	-2.54808	0.000143989
DPYD	-2.54886	0.000227052
ADRB3	-2.54933	0.0152735
SLC25A25	-2.55069	0.0114208
KLHDC5	-2.55115	5.57e-05
STXBP5L	-2.55144	0.000316221
SV2B	-2.55652	0.00297725
LILRB2	-2.55731	0.00676602
SERINC1	-2.55835	0.000190531
SGMS2	-2.5602	0.00164558
GLI1	-2.56229	0.00151995
NANOS1	-2.56538	0.00615484
TSPAN4	-2.56604	0.000109032
GATM	-2.56815	0.069785
GAP43	-2.56822	0.0358733
NECAB1	-2.56916	0.00708083
C5AR1	-2.57008	0.00707155
CHGA	-2.57024	0.0332058
TNFAIP3	-2.57076	0.00762707
CCL11	-2.5711	0.0773539
FOXN3	-2.57271	0.00079312
TCF4	-2.57274	1.47e-05
DIO3OS	-2.57543	0.00216903
LAYN	-2.57598	3.08e-05
FAS	-2.57652	0.000213647
KIAA1377	-2.57675	0.0217418
PALM	-2.5771	0.00305715
IFNA22P	-2.57828	0.0147361
HAS2	-2.58238	0.0367137
SSR4P1	-2.58375	0.00217498
TXLNB	-2.58468	0.00217498
HTR2B	-2.5863	0.00162435
KLF4	-2.58696	0.00112727
SETBP1	-2.5873	3.91e-05
RAP1A	-2.58853	0.000250689
LOC339524	-2.59127	4.05e-05
ADH5	-2.59244	0.00262964
F2RL2	-2.59271	0.0114207
S100B	-2.59544	0.00258629
FAM20C	-2.59601	0.00034651
CA3	-2.59652	0.0393753
LCN10	-2.59805	0.0015713
RASSF8	-2.59849	0.000179129
RASL11A	-2.59872	0.00285216
ADRA1B	-2.59996	0.0112217
RHOB	-2.6006	5.86e-06
LGI2	-2.60126	6.56e-06
LOC100129034	-2.60193	0.000293761
ZNF469	-2.60239	0.000247711
SLC26A10	-2.60295	0.00683738
KY	-2.60499	0.000634844
WNT11	-2.60875	0.000514542
LGI1	-2.6096	0.0367663
HEPH	-2.61037	0.00111547
CCDC88A	-2.611	0.000490457
ARL4D	-2.61122	0.00156094
MYEF2	-2.61148	0.0328589
FNBP1	-2.6115	0.000837051
MPP2	-2.61166	0.000444604
NDN	-2.61612	0.00499281
LOC100506731	-2.61668	0.00638347
ENPP6	-2.62005	0.00978888
LOC100131174	-2.62232	0.00533765
EFHD1	-2.62375	0.000875006
LOC100506898	-2.6255	0.0256581
TGFBR3	-2.62592	9.08e-05
STGC3	-2.62642	7.65e-05
CPEB4	-2.62653	0.000681363
GFRA2	-2.62976	0.000184718
FNDC5	-2.63132	0.0154222
DNAJC12	-2.63145	0.00879193
CD14	-2.63232	0.00144418
MAGEH1	-2.63244	2.94e-05
LOC643723	-2.63442	0.00951668
MS4A6A	-2.6353	0.000698299
CAMK1	-2.63792	6.09e-05
CAPN6	-2.63968	0.00271831
ALDH1A3	-2.63983	0.00226038
ALPK3	-2.64341	0.00268552
PPP1R14A	-2.64464	0.000309763
ADAMTS4	-2.64566	0.000957289
ZAK	-2.64722	0.000355064
PCDH18	-2.64815	0.000293761
KBTBD8	-2.64996	0.000330918
LOC100128252	-2.65052	0.00256397
CCDC3	-2.65053	0.000803691
ZNF831	-2.65325	0.024808
GDF1	-2.65531	0.0105252
AMOTL2	-2.65592	0.000111558
FAM110B	-2.65629	0.000456276
KCNT2	-2.65673	0.000916418
F10	-2.65897	7.99e-05
RASA3	-2.66036	3.08e-05
C9orf21	-2.66048	0.000314363
CUEDC1	-2.66057	6.31e-05
SLC8A2	-2.66171	0.00339165
LOC283481	-2.66419	0.00217492
ALDH7A1	-2.66518	0.00812613
COL5A2	-2.66519	0.000260869
GNAI1	-2.66555	0.00174009
SLMAP	-2.66643	3.17e-05
C20orf166-AS1	-2.6675	0.00281541
DENND5B	-2.668	0.00269908
MYRIP	-2.67112	0.0012361
SRF	-2.6748	3.19e-05
TSG1	-2.67489	0.00451339
HERC5	-2.68108	0.00350473
CHST15	-2.68212	0.00214509
BIRC3	-2.68243	0.00995354
SCARA5	-2.68293	0.000687331
FAM8A1	-2.6842	0.000667312
LOC100134259	-2.68434	0.00095004
EDNRA	-2.68588	3.2e-05
STK38L	-2.68644	2.79e-05
CCDC136	-2.68694	0.000314363
RGS22	-2.6871	0.00154986
GADD45G	-2.68747	0.000100487
PLIN4	-2.68757	0.00271706
IL10RA	-2.69117	0.000875006
CPE	-2.69143	0.0039914
TFPI2	-2.6931	0.0230161
ADAMTS1	-2.69327	0.00126629
ITGB8	-2.69344	0.0080772
TLR8	-2.69584	0.00345007
FAM50B	-2.69599	0.000663982
LY6H	-2.69613	0.0243945
CLSTN2	-2.6991	0.0160417
COL4A2	-2.6991	0.000965714
LRRC2	-2.69922	0.0253546
MT1B	-2.69965	0.00088405
LRRC32	-2.70254	0.000113385
HDAC9	-2.70279	0.000103922
PTHLH	-2.70377	0.00187657
HFM1	-2.70382	0.00273579
MMP2	-2.70396	0.000767902
C14orf132	-2.7043	0.00172328
CD33	-2.70483	0.00076168
ACAT1	-2.70804	1.31e-05
SHE	-2.71063	0.000227338
NGFR	-2.71386	0.00103388
SAMSN1	-2.7171	0.00667357
CD44	-2.7182	2.79e-05
CREB5	-2.71943	0.000238641
IRS2	-2.72036	0.0133113
TMEM56	-2.72057	0.000178446
IFIT1	-2.72433	0.0184196
LOC100509553	-2.72554	0.000378962
THBS4	-2.72624	0.00276956
ENPEP	-2.72682	0.00907613
EPHA5	-2.7269	0.010151
CAMK2A	-2.72798	0.00530501
CCDC102A	-2.72944	2.17e-05
PTBP2	-2.73249	0.00012823
TEK	-2.73511	0.000502756
CPEB2	-2.73566	5.37e-05
LINC00113	-2.73763	0.00502654
MSX1	-2.73943	0.000872103
SLPI	-2.74186	0.0623427
TNXB	-2.74288	1.78e-05
HLA-DRB5	-2.74354	0.0253115
GRASP	-2.74522	0.000125309
TCEAL7	-2.74666	0.00512944
CYP27A1	-2.74829	0.000403366
SLC45A1	-2.74865	0.00137195
PELI2	-2.74999	0.000755409
CRLF1	-2.7518	0.0157574
SNTA1	-2.75218	0.000204413
ADARB1	-2.75249	5.84e-06
FAM65B	-2.75804	0.000347604
AREG	-2.75811	0.00967119
AGR3	-2.75835	0.0780227
ANKRD35	-2.7595	0.000448887
GNG2	-2.75958	1.69e-05
C1QTNF9	-2.75994	7.97e-05
HEG1	-2.76134	5.05e-05
TACC1	-2.76139	0.000108757
SLC43A3	-2.76281	6.48e-05
C15orf59	-2.76328	0.00402242
PLA2G16	-2.76329	0.00071653
LRRN4CL	-2.76365	9.78e-05
CDK6	-2.76722	0.000362812
SBDSP1	-2.76737	2.32e-06
TMEM45A	-2.76764	0.018597
ABCB4	-2.76973	3.87e-05
LOC440925	-2.77051	0.00279101
COL4A6	-2.77099	0.00919402
CYP2U1	-2.77114	7.7e-05
KCNIP4	-2.77196	0.000121733
GPR68	-2.77448	0.000478485
KIAA0922	-2.77557	0.00064083
GLT8D2	-2.77736	8.94e-05
ABCD2	-2.78132	0.000803691
EIF1AY	-2.78245	0.00154121
PLEKHA4	-2.78634	0.000570515
ADRA2A	-2.78739	0.000314363
DTNA	-2.78872	0.000588557
KCNA2	-2.78902	0.000475108
WASF3	-2.79313	0.000926888
NUDT10	-2.79429	7.52e-05
LATS2	-2.7963	6.56e-06
CACNB4	-2.79678	0.0140258
DKK1	-2.80218	0.0628733
OR52N4	-2.8032	0.00131746
KHDRBS3	-2.80322	0.0106061
PGCP	-2.80466	3.09e-05
LOC613126	-2.80655	0.00537902
HAS1	-2.80681	0.00299254
THRA	-2.80683	2.88e-06
KLF10	-2.80733	0.000159203
FGFBP2	-2.80882	0.00771926
CXCR7	-2.809	0.00176644
TNFSF12	-2.81127	0.000190637
PTPN21	-2.81154	7.42e-05
NAP1L2	-2.81185	0.000140423
DENND5A	-2.81306	1.97e-05
NR4A2	-2.81406	0.000760641
RUNDC3B	-2.81515	3.19e-05
LOC285181	-2.81689	0.000152529
SELENBP1	-2.81708	0.00161566
HABP4	-2.81782	2.17e-05
LPAR4	-2.81935	0.00864994
NMNAT3	-2.81968	0.00622394
GGTA1P	-2.82061	5.28e-05
XPNPEP2	-2.823	3.18e-05
FZD8	-2.82411	0.000404433
PKDCC	-2.82639	8.94e-05
NUDT7	-2.83104	0.00313639
DCAF12L1	-2.83137	0.00952855
LOC441242	-2.83233	0.012111
FEZ1	-2.83293	0.000619953
SLC8A1	-2.83433	1.33e-05
LEFTY2	-2.83451	0.0012893
MYZAP	-2.83786	0.000163001
PDE3A	-2.83792	0.00381656
CCDC8	-2.83849	0.000447902
COL1A2	-2.83959	0.000147692
PDGFRB	-2.84002	0.000411102
PDLIM7	-2.84103	9.4e-06
NCF2	-2.8428	0.00266264
SPEF2	-2.84383	0.0026164
ARHGEF26	-2.84456	7.35e-05
MS4A2	-2.84501	0.000318312
SOSTDC1	-2.84736	0.0188452
CNGA3	-2.84809	0.00088405
DGKB	-2.85073	7.26e-05
LRRC3B	-2.85221	0.0117539
C2orf74	-2.85315	0.0004119
FBXO30	-2.85319	3.91e-05
MT1E	-2.85484	0.000770052
IQCJ-SCHIP1	-2.85576	0.000105323
CEP112	-2.85606	0.00099974
RBPMS	-2.85805	7.4e-06
ABCB5	-2.85841	1.47e-05
TMEM200A	-2.8598	0.00097918
AFAP1	-2.86103	3e-05
ALOX5AP	-2.86318	0.00441193
C6	-2.86676	0.00166936
GABARAPL1	-2.87096	0.000123475
FAM69A	-2.87349	5.61e-05
SCARA3	-2.87432	0.000597619
KLHL30	-2.87438	0.00157768
KCTD4	-2.87731	0.000597619
VCL	-2.88038	0.000117353
SLN	-2.88192	0.0228547
IGDCC4	-2.88266	0.000831496
RAB31	-2.88705	0.000755409
PPP1R12A	-2.88714	9.99e-06
LIX1L	-2.88937	5.75e-06
PAPSS2	-2.89201	0.000557001
CHL1	-2.8925	0.0019765
RHOJ	-2.89565	2.92e-05
SLFN11	-2.8979	0.000877264
MYL2	-2.89834	0.0023194
TENC1	-2.89848	3.11e-06
GUCA1C	-2.89918	0.00381656
ILK	-2.89959	2.79e-06
SGTB	-2.90063	4.6e-05
NACAD	-2.90284	5.46e-05
GREM1	-2.903	0.0472557
HRCT1	-2.90356	0.000174771
[truncated: 894 more rows]

## Sheet: GSE76211
Gene Symbol	Fold Change	p-value
TOP2A	7.24052	0.003386
CCL18	6.60198	0.004608
ANLN	5.84929	0.001464
VCAN	5.6749	0.000356
MKI67	5.66031	0.001241
IL8	5.37854	0.011798
DSC2	5.23955	0.018129
LOX	5.0477	0.000521
TPX2	4.80966	0.002939
CENPF	4.54165	0.005703
FAM72D	4.51144	0.002643
ASPM	4.46027	0.008704
IFI30	4.22998	0.003711
NUSAP1	4.16665	0.004691
PLA2G7	3.91841	0.02329
KIF23	3.82425	0.004823
C5AR1	3.75239	0.039941
CCNA2	3.70894	0.011743
KIF11	3.68257	0.012099
DLGAP5	3.63916	0.011428
PRR11	3.51519	0.005492
COL1A1	3.45319	0.000256
TFRC	3.38534	0.001322
HAS2	3.36137	0.005455
LAPTM5	3.34405	0.010583
NCAPG	3.29229	0.008871
SERPINE1	3.29201	0.001289
LMNB1	3.23575	0.010568
HIST1H3B	3.2005	0.001056
LYZ	3.184	0.037129
KIF20A	3.14953	0.007791
MS4A7	3.08549	0.028202
BGN	3.07688	0.00063
CCNB2	3.07476	0.010664
SULF1	3.06981	0.004458
FAM72C	3.02941	0.002219
POSTN	2.99578	0.017666
COL3A1	2.98396	0.00117
SAT1	2.97135	0.001913
COL12A1	2.95655	0.00231
CPXM1	2.92476	0.000101
OLFML2B	2.91651	0.003261
CTSC	2.90852	0.004919
CASC5	2.88527	0.016947
SAMSN1	2.87177	0.035579
KIF14	2.84269	0.016164
SFRP4	2.84019	0.039386
ADAM12	2.81394	0.001083
CD86	2.80979	0.010407
IL2RA	2.80669	0.021107
FPR3	2.79506	0.013992
CDK1	2.79111	0.020978
CENPE	2.75972	0.011026
TTK	2.75945	0.021066
DTL	2.74738	0.020946
NDC80	2.739	0.007454
SRGN	2.72094	0.02057
KPNA2	2.71498	0.005092
TM4SF1	2.71372	0.001891
PLTP	2.69398	0.026689
PRC1	2.68378	0.001765
ARHGAP11B	2.67401	0.011954
HIST1H2AE	2.6066	0.020716
BUB1	2.60095	0.01212
FAP	2.59971	0.00543
HIST1H3F	2.5926	0.044315
COL1A2	2.59017	0.002507
ANPEP	2.58932	0.016432
NUF2	2.55228	0.015613
FCGR2A	2.5322	0.005943
FCER1G	2.52738	0.022256
BRCA2	2.52702	0.013567
TYMS	2.52623	0.01134
ESCO2	2.5261	0.012648
FAM72B	2.52471	0.00349
SGK1	2.52233	0.00481
ARHGAP11A	2.51679	0.017846
HIST1H2BM	2.47868	0.027268
THBS1	2.45634	0.021837
CEP55	2.45109	0.005407
PBK	2.44783	0.019165
CKAP2L	2.4473	0.011102
TYROBP	2.44244	0.039095
FOXM1	2.44085	0.001312
FBN1	2.43242	0.038744
TREM1	2.41111	0.031086
KIF18A	2.3916	0.044545
FCGR2C	2.38989	0.025207
GREM1	2.34776	0.003094
SKA3	2.33873	0.031081
EREG	2.32454	0.014957
DIAPH3	2.32218	0.00958
HIST1H2AB	2.31674	0.018175
HIST1H2BG	2.31554	0.021619
PLK1	2.31442	0.002164
MELK	2.30464	0.028881
LCP1	2.28751	0.014272
DEPDC1	2.27913	0.03527
CTSS	2.27478	0.049927
MMP19	2.24529	0.030716
MMP1	2.24015	0.028867
HIST1H2BF	2.23971	0.035898
HIST2H3A	2.21802	0.002671
NCAPH	2.20771	0.01437
STIL	2.20516	0.038903
COL5A2	2.20065	0.001946
ST8SIA4	2.19842	0.017994
GLA	2.1969	0.045983
FAM72A	2.18756	0.004524
SLCO2B1	2.1874	0.043772
HIST1H2AG	2.17781	0.012193
HIST2H3A	2.16848	0.001059
CCNB1	2.15094	0.042982
CDCA2	2.14718	0.017635
ECT2	2.14056	0.029096
SGOL1	2.13818	0.031595
CXCL16	2.13033	0.048103
FCGR3A	2.12832	0.041968
ELL2	2.1249	0.00025
ACSL1	2.12123	0.012362
INHBA	2.11845	0.003336
CCL2	2.11237	0.042409
FPR1	2.10544	0.034746
THY1	2.10349	0.000167
PGD	2.09783	0.040881
	2.09682	0.037196
NFE2L3	2.0837	0.009713
TLR2	2.08046	0.027736
FANCI	2.07248	0.049466
TICRR	2.07241	0.031078
RASSF2	2.05871	0.024423
MAP3K8	2.05571	0.00977
KIF15	2.04941	0.047154
FAM111B	2.03709	0.02332
C2	2.02808	0.007976
THBS2	2.0261	0.040249
C2	2.02428	0.008
SLC1A3	2.01931	0.024136
SHCBP1	2.01907	0.006276
CKS2	2.0007	0.021306
RANBP3L	-5.07958	0.040441
BMP5	-4.78204	0.022077
PTGS1	-4.72536	0.031514
HOXA13	-4.58329	0.000171
NBEA	-3.95253	0.016536
CNTN1	-3.72802	0.048205
PRELP	-3.70934	0.041997
PLCB4	-3.62594	0.018479
SLITRK6	-3.60369	0.038476
EPHA7	-3.37834	0.040331
CNTN3	-3.37191	8.9e-05
SEMA3E	-3.34249	0.003938
AKR1B10	-3.27192	0.013422
PLA2G4A	-3.14221	0.002793
TSPYL5	-3.06348	0.007773
TRIM31	-2.95781	0.045642
ZNF483	-2.90728	0.001592
ZDHHC2	-2.76437	0.008511
PRDM6	-2.76069	0.005512
FOXF1	-2.73298	0.006615
MEIS2	-2.65045	0.009829
SCN11A	-2.64964	0.023968
PAIP2B	-2.64473	0.000226
LRFN5	-2.51208	0.008685
PCDH7	-2.40713	0.046897
PIFO	-2.38924	0.001651
FAT3	-2.38903	0.043285
IL1RAPL1	-2.38275	0.009544
GCNT4	-2.37446	0.017768
ADAMTSL3	-2.36572	0.044451
ZNF827	-2.36532	0.000732
STK39	-2.36315	0.012776
PPP1R3C	-2.35876	0.016608
ADH1C	-2.33429	0.045076
TMOD1	-2.32408	0.043393
C15orf41	-2.31886	0.004236
ASXL3	-2.31564	0.018211
HLF	-2.30821	0.02673
KL	-2.30195	0.012119
FYCO1	-2.29183	0.018065
GNAL	-2.28264	0.043903
ZNF462	-2.25375	0.016342
MICU3	-2.23028	0.028949
CACHD1	-2.21801	0.007467
RIC3	-2.20687	0.000218
NR3C2	-2.20231	0.01669
CC2D2A	-2.18197	0.017109
PLEKHA5	-2.17605	0.004308
AKT3	-2.14348	0.040195
TEAD1	-2.14205	0.020884
RNF150	-2.14144	0.036689
EDNRA	-2.1413	0.029543
MATN2	-2.11064	0.049714
PELI2	-2.08901	0.020195
RAVER2	-2.08678	0.021071
RARB	-2.08623	0.029104
BTC	-2.08417	0.011291
ZNF154	-2.05078	0.000423
RNF180	-2.04235	0.012009
GBP2	-2.03857	0.000756
FAXDC2	-2.03285	0.040557
WLS	-2.0288	0.018426
ARL4D	-2.0266	0.000337
SLC22A3	-2.02643	0.011471
C11orf93	-2.01543	0.000302
PYGO1	-2.01023	0.023296
TMTC2	-2.00412	0.015818
NPAS2	-2.00111	0.003125
