# Supplementary material for: An outcome model for human bladder cancer: A comprehensive study based on weighted gene co‐expression network analysis
Source: J Cell Mol Med. 2019 Dec 28;24(3):2342–55. doi: 10.1111/jcmm.14918 (PMC7011142; doi:10.1111/jcmm.14918)
Supplement: Supplementary file 8 [file JCMM-24-2342-s008.xlsx]

## Sheet: Sheet1
NAME	SIZE	ES	NES	NOM p-val	FDR q-val	FWER p-val	RANK AT MAX	LEADING EDGE
HALLMARK_G2M_CHECKPOINT	198	0.846638	2.32136	0	0	0	3208	tags=68%, list=8%, signal=73%
HALLMARK_E2F_TARGETS	199	0.869786	2.30296	0	0	0	3194	tags=79%, list=8%, signal=86%
HALLMARK_SPERMATOGENESIS	133	0.611581	2.25034	0	0	0	6101	tags=38%, list=16%, signal=45%
HALLMARK_MITOTIC_SPINDLE	199	0.710347	2.20883	0	0	0	3553	tags=41%, list=9%, signal=45%
HALLMARK_UNFOLDED_PROTEIN_RESPONSE	112	0.668723	1.92838	0	0.00793189	0.025	5431	tags=52%, list=14%, signal=60%
HALLMARK_MTORC1_SIGNALING	200	0.679499	1.91327	0	0.00769103	0.028	6457	tags=63%, list=17%, signal=75%
HALLMARK_GLYCOLYSIS	199	0.585669	1.90205	0.00194932	0.00818354	0.032	5147	tags=42%, list=13%, signal=49%
HALLMARK_ESTROGEN_RESPONSE_LATE	200	0.552397	1.87656	0	0.011091	0.043	5409	tags=41%, list=14%, signal=47%
HALLMARK_CHOLESTEROL_HOMEOSTASIS	74	0.646144	1.85997	0.00195695	0.0117415	0.049	5916	tags=54%, list=15%, signal=64%
HALLMARK_UV_RESPONSE_UP	158	0.5797	1.84082	0	0.0132062	0.061	5694	tags=47%, list=15%, signal=55%
HALLMARK_MYC_TARGETS_V2	58	0.704405	1.78357	0.00205339	0.0225598	0.1	3883	tags=52%, list=10%, signal=57%
HALLMARK_PI3K_AKT_MTOR_SIGNALING	105	0.58946	1.77292	0.00200803	0.0240129	0.113	6164	tags=44%, list=16%, signal=52%
HALLMARK_MYC_TARGETS_V1	199	0.680684	1.76899	0.0137255	0.0227782	0.114	5315	tags=54%, list=14%, signal=62%
