# Supplementary material for: An outcome model for human bladder cancer: A comprehensive study based on weighted gene co‐expression network analysis
Source: J Cell Mol Med. 2019 Dec 28;24(3):2342–55. doi: 10.1111/jcmm.14918 (PMC7011142; doi:10.1111/jcmm.14918)
Supplement: Supplementary file 9 [file JCMM-24-2342-s009.xlsx]

## Sheet: gsva_limma
	logFC	AveExpr	t	P.Value	adj.P.Val	B
HALLMARK_E2F_TARGETS	0.609696	-0.0628022	22.0942	1.41043e-74	7.05216e-73	159.128
HALLMARK_G2M_CHECKPOINT	0.357003	-0.0568653	13.2661	2.60473e-34	6.51182e-33	66.6675
HALLMARK_MITOTIC_SPINDLE	0.143011	-0.0664069	6.91406	1.55434e-11	2.59057e-10	14.6993
HALLMARK_SPERMATOGENESIS	0.0710662	-0.0161824	6.20726	1.19124e-09	1.48905e-08	10.4497
HALLMARK_UV_RESPONSE_UP	0.141126	-0.0513494	6.07709	2.54307e-09	2.54307e-08	9.70906
HALLMARK_COAGULATION	-0.0805016	-0.00821827	-4.77161	2.44786e-06	2.03988e-05	3.04502
HALLMARK_MYC_TARGETS_V2	0.177486	-0.039731	4.37675	1.4875e-05	0.00010625	1.31445
HALLMARK_MTORC1_SIGNALING	0.15093	-0.0371623	4.18707	3.37836e-05	0.000211147	0.532007
HALLMARK_UNFOLDED_PROTEIN_RESPONSE	0.13102	-0.0444937	4.07083	5.50127e-05	0.000305626	0.0684328
HALLMARK_INTERFERON_ALPHA_RESPONSE	-0.142418	-0.0452457	-3.78913	0.00017095	0.000854748	-1.0044
HALLMARK_BILE_ACID_METABOLISM	-0.0608024	-0.0225821	-3.50709	0.000496825	0.00224504	-2.00596
HALLMARK_GLYCOLYSIS	0.0904391	-0.0497483	3.48487	0.00053881	0.00224504	-2.08174
HALLMARK_NOTCH_SIGNALING	0.0847123	-0.0648205	3.41356	0.000697038	0.00268092	-2.32188
HALLMARK_CHOLESTEROL_HOMEOSTASIS	0.0821104	-0.0412195	3.24373	0.00126433	0.00451548	-2.87474
HALLMARK_ESTROGEN_RESPONSE_LATE	0.0633073	-0.0428231	2.97489	0.00308285	0.0102762	-3.69464
HALLMARK_APICAL_SURFACE	-0.062841	-0.0436003	-2.80085	0.00530828	0.0165884	-4.18899
HALLMARK_TGF_BETA_SIGNALING	-0.0800194	-0.0495443	-2.6191	0.00910288	0.0256912	-4.67447
HALLMARK_KRAS_SIGNALING_DN	-0.0319001	0.00333354	-2.61359	0.00924882	0.0256912	-4.6887
HALLMARK_MYC_TARGETS_V1	0.104207	-0.0225394	2.56123	0.0107434	0.0282721	-4.82243
HALLMARK_REACTIVE_OXIGEN_SPECIES_PATHWAY	-0.0587372	-0.0544977	-2.321	0.0207164	0.051791	-5.40213
HALLMARK_ESTROGEN_RESPONSE_EARLY	-0.0495727	-0.0600076	-2.28196	0.0229408	0.054621	-5.49109
HALLMARK_EPITHELIAL_MESENCHYMAL_TRANSITION	0.0653803	-0.0498421	2.21356	0.0273418	0.0621404	-5.64338
HALLMARK_FATTY_ACID_METABOLISM	-0.0512259	-0.0385472	-2.18954	0.0290514	0.0631553	-5.69576
HALLMARK_UV_RESPONSE_DN	-0.0493905	-0.0580594	-2.1433	0.0326051	0.0675623	-5.79507
HALLMARK_HEME_METABOLISM	-0.0434508	-0.0429523	-2.12895	0.0337811	0.0675623	-5.82546
HALLMARK_PEROXISOME	0.0627002	-0.0343828	2.06979	0.039021	0.0750405	-5.94864
HALLMARK_PI3K_AKT_MTOR_SIGNALING	0.0464086	-0.0557824	1.84583	0.0655493	0.121388	-6.38405
HALLMARK_HEDGEHOG_SIGNALING	-0.0506897	-0.039682	-1.73219	0.0838992	0.148413	-6.58621
HALLMARK_APOPTOSIS	-0.0391086	-0.0481122	-1.72008	0.0860796	0.148413	-6.607
HALLMARK_APICAL_JUNCTION	0.0308239	-0.0479348	1.68779	0.09212	0.153533	-6.66176
HALLMARK_ANGIOGENESIS	0.0514288	0.0228858	1.65165	0.0992787	0.160127	-6.72182
HALLMARK_PROTEIN_SECRETION	-0.0503952	-0.0289983	-1.41098	0.158915	0.248305	-7.08894
HALLMARK_ALLOGRAFT_REJECTION	-0.0432914	-0.0427677	-1.38993	0.165211	0.25032	-7.11833
HALLMARK_ANDROGEN_RESPONSE	0.0391414	-0.036231	1.36555	0.172738	0.254027	-7.15183
HALLMARK_DNA_REPAIR	0.0438516	-0.040001	1.25434	0.210347	0.300496	-7.29715
HALLMARK_INFLAMMATORY_RESPONSE	0.0369908	-0.0561733	1.22611	0.220775	0.306632	-7.33209
HALLMARK_COMPLEMENT	0.0259605	-0.0464188	1.18076	0.238297	0.322023	-7.38655
HALLMARK_XENOBIOTIC_METABOLISM	0.0184078	-0.0244518	0.91737	0.359422	0.472924	-7.66254
HALLMARK_PANCREAS_BETA_CELLS	-0.0131597	0.0589718	-0.844693	0.398715	0.511173	-7.72655
HALLMARK_WNT_BETA_CATENIN_SIGNALING	-0.0207345	-0.0525165	-0.757418	0.449182	0.561477	-7.79645
HALLMARK_HYPOXIA	0.0143048	-0.0249686	0.733936	0.463356	0.565069	-7.81396
HALLMARK_TNFA_SIGNALING_VIA_NFKB	0.0176639	-0.0632882	0.653697	0.513629	0.611463	-7.86964
HALLMARK_IL6_JAK_STAT3_SIGNALING	0.0148418	-0.0367041	0.516314	0.60588	0.704511	-7.95004
HALLMARK_P53_PATHWAY	-0.0128287	-0.0483384	-0.464218	0.642708	0.73035	-7.9756
HALLMARK_MYOGENESIS	-0.00595212	-0.0258761	-0.34496	0.73028	0.811422	-8.02389
HALLMARK_IL2_STAT5_SIGNALING	0.00554815	-0.0617568	0.243848	0.807456	0.877669	-8.05369
HALLMARK_ADIPOGENESIS	-0.00603727	-0.03541	-0.206118	0.836788	0.8902	-8.06219
HALLMARK_KRAS_SIGNALING_UP	0.0029376	-0.0515031	0.1286	0.897729	0.922878	-8.07518
HALLMARK_INTERFERON_GAMMA_RESPONSE	-0.00367373	-0.059521	-0.120144	0.90442	0.922878	-8.07623
HALLMARK_OXIDATIVE_PHOSPHORYLATION	0.00262197	-0.0205848	0.061396	0.95107	0.95107	-8.08157
